# Supplementary material for: Complete Genomic Characterization of a Pathogenic A.II Strain of Francisella tularensis Subspecies tularensis
Source: PLoS One. 2007 Sep 26;2(9):e947. doi: 10.1371/journal.pone.0000947 (PMC1978527; doi:10.1371/journal.pone.0000947)
Supplement: Table S1 — Unique regions in Francisella tularensis subsp. tularensis WY96 and Schu S4. (0.03 MB XLS) [file pone.0000947.s001.xls]

## Sheet: Table S3
Table S3. Unique regions in Francisella tularensis subsp. tularensis strains WY96 and Schu S4
Taxon	Start	Stop	Size	Relationship	Gene	Locus	Start	Stop	Complement	Product	Note	Other Genomes with Region
WY96	63834	63954	119	Within Gene	kdpA	FTW0059	63486	65207		K+-transporting ATPase, A subunit		FTM, LVS, OSU18, U112, Phlo
WY96	294508	294614	105	Within Gene		FTW0288	294003	294923		prepilin-type N-terminal cleavage/methylation domain protein		FTM, U112
WY96	301503	301740	236	Within Gene		FTW0298	301343	301888		frameshift disrupted ORF, putative drug transporter		FTM, U112, LVS, OSU18
WY96	427830	428141	310	Overlaps Gene		FTW0430	427178	427894	yes	hypothetical protein		FTM, U112, LVS, OSU18
WY96	427830	428141	310	Overlaps Gene		FTW0431	427904	428230	yes	frameshift disrupted ORF, putative methyltransferase		FTM, U112, LVS, OSU18
WY96	637477	637697	219	Within Gene		FTW0649	636167	638437		hypothetical lipoprotein		LVS, OSU18, FTM, U112
WY96	641722	641807	84	Overlaps Gene		FTW0654	641225	641728	yes	Frameshift disrupted ORF, hypothetical membrane protein		LVS, OSU18, FTM, U112
WY96	641722	641807	84	Overlaps Gene		FTW0655	641725	642570	yes	putative efflux transporter of RND family, membrane fusion protein		LVS, OSU18, FTM, U112
WY96	647334	647541	206	Overlaps Gene		FTW0664	647223	647390	yes	hypothetical protein		FTM, LVS, OSU18
WY96	647334	647541	206	Overlaps Region			647391	647801			Intergenic	FTM, LVS, OSU18
WY96	715580	715660	79	Within Region			715396	715832			Intergenic
WY96	792286	793440	1153	Overlaps Gene		FTW0814	791904	792551		retron reverse transcriptase		FTM, LVS, OSU18, U112, Phlo
WY96	792286	793440	1153	Overlaps Region			792552	793524			Intergenic	FTM, LVS, OSU18, U112, Phlo
WY96	855387	856063	675	Overlaps Region			854906	855606			Intergenic	FTM, U112, LVS, OSU18
WY96	855387	856063	675	Contains Gene		FTW0888	855607	855753		hypothetical protein		FTM, U112, LVS, OSU18
WY96	855387	856063	675	Overlaps Gene		FTW0889	855729	856100		hypothetical protein		FTM, U112, LVS, OSU18
WY96	858283	858395	111	Within Gene		FTW0894	858143	858400		hypothetical protein		FTM, U112, LVS, OSU18
WY96	976415	976501	85	Within Gene		FTW1030	975561	976940		frameshift disrupted ORF, FAD linked oxidase		FTM, U112, LVS, OSU18
WY96	1354482	1354550	67	Within Region			1354452	1354598			Intergenic	U112
WY96	1431464	1431636	171	Within Gene		FTW2084	1431268	1433040		Frameshift disrupted ORF, chitinase family 18 protein		U112
WY96	1442854	1443769	914	Overlaps Gene		FTW2086	1442607	1443380	yes	frameshift disrupted ORF, putative glucokinase ROK		FTM, U112, Philo
WY96	1442854	1443769	914	Overlaps Gene		FTW1537	1443374	1444339	yes	glucokinase, ROK family		FTM, U112, Philo
WY96	1549739	1549900	160	Within Gene	thrB	FTW1647	1549412	1550365	yes	homoserine kinase		FTM, OSU18, U112, Philo
WY96	1622467	1622601	133	Within Gene		FTW1710	1622328	1622864		disrupted ORF, C4-dicarboxylate anaerobic carrier		LVS, OSU18, FTM, U112
WY96	1715857	1716239	381	Within Gene		FTW1826	1715762	1717300		hypothetical protein		FTM, U112, LVS, OSU18
Schu S4	100783	101041	257	Within Gene		FTT0096	100422	101462		hypothetical protein		FTM, LVS, OSU18, U112
Schu S4	136262	136452	189	Within Gene	oppC	FTT0124	135753	136626		oligopeptide transporter, subunit C, ABC transporter, membrane protein, pseudogene		FTM, LVS, OSU18, U112, Philo
Schu S4	278120	278189	68	Within Gene		FTT0263	278073	278453		hypothetical membrane protein		FTM, U112, LVS, OSU18
Schu S4	308644	308826	181	Within Gene		FTT0294	307199	309000		TPR (tetratricopeptide repeat) domain protein
Schu S4	378736	378831	94	Within Region			378541	378842			Intergenic	FTM, LVS, OSU18
Schu S4	444212	444278	65	Within Gene	thrC	FTT0428	443012	444298		threonine synthetase		FTM, LVS, OSU18, U112
Schu S4	862551	862660	108	Within Gene		FTT0849	862422	863351		bile acid symporter family protein		FTM, LVS, OSU18, U112
Schu S4	866403	866438	34	Within Region			866327	866499			Intergenic	FTM, LVS, OSU18, U112
Schu S4	1210747	1211922	1174	Overlaps Gene		FTT1194c	1210464	1211390	yes	conserved hypothetical lipoprotein		FTM, LVS, OSU18, U112, Philo
Schu S4	1210747	1211922	1174	Overlaps Gene		FTT1195c	1211450	1212905	yes	conserved hypothetical protein, pseudogene		FTM, LVS, OSU18, U112, Philo
Schu S4	1252282	1252463	180	Within Gene	yjdL	FTT1233c	1251369	1252697	yes	Proton-dependent oligopeptide transport (POT) family protein		FTM, LVS, OSU18, U112
Schu S4	1283673	1283915	241	Within Gene			1283659	1283930		16 bp SSTR x 16 units		Repetitive
Schu S4	1450363	1450475	111	Within Gene		FTT1399	1449688	1450557		conserved hypothetical membrane protein		FTM, LVS, OSU18
Schu S4	1727332	1727425	92	Within Gene	tmpT	FTT1661	1726818	1727498		Thiopurine S-methyltransferase		U112, FTM, LVS, OSU18
Schu S4	1745409	1745446	36	Within Gene		FTT1676	1744555	1745547		hypothetical membrane protein		FTM, LVS, OSU18, U112
Schu S4	1822215	1822353	137	Overlaps Gene		FTT1732c	1820825	1822021	yes	aromatic amino acid transporter of the HAAAP family		LVS, OSU18, U112
Schu S4	1822215	1822353	137	Overlaps Gene		FTT1733	1822148	1822459		hypothetical protein		LVS, OSU18, U112
Schu S4	1878374	1878915	540	Overlaps Gene		FTT1791	1878359	1878721		hypothetical protein		FTM
Schu S4	1878374	1878915	540	Overlaps Region			1878722	1879091			Intergenic	FTM
Other Genomes
Abbreviation	Taxon
FTM	Francisella tularensis subsp. Mediasiatica
LVS	Francisella tularensis subsp. holarctica strain LVS
OSU18	Francisella tularensis subsp. holarctica strain OSU18
U112	Francisella tularensis subsp. Novicida strain U112
Philo	Francisella philomiragia
