# Supplementary material for: Complete Genomic Characterization of a Pathogenic A.II Strain of Francisella tularensis Subspecies tularensis
Source: PLoS One. 2007 Sep 26;2(9):e947. doi: 10.1371/journal.pone.0000947 (PMC1978527; doi:10.1371/journal.pone.0000947)
Supplement: Table S2 — SNPs in non-duplicated regions between Francisella tularensis subsp. tularensis Schu S4 and WY96. (0.47 MB XLS) [file pone.0000947.s002.xls]

## Sheet: TableS2
Table S2. SNPs in non-duplicated regions between Francisella tularensis subsp. tularensis Schu S4 and WY96
SNP Name	SNP Type	Schu S4 Position	WY96 Position	Schu S4 Nucleotide	WY96 Nucleotide	Schu S4 Amino Acid	WY96 Amino Acid
SNP315770	sSNP	576	576	A	G	A	A
SNP159019	sSNP	2610	2610	C	T	V	V
SNP47305	sSNP	7658	1871759	A	G	V	V
SNP95124	sSNP	11743	96633	A	G	I	I
SNP191797	sSNP	14972	99865	A	G	V	V
SNP138443	sSNP	18297	103190	C	T	L	L
SNP321002	sSNP	18827	103720	T	C	V	V
SNP178547	sSNP	19840	104733	T	C	D	D
SNP189926	sSNP	20065	104958	A	G	T	T
SNP168648	sSNP	21186	106079	A	G	E	E
SNP264790	sSNP	25719	110611	G	T	L	L
SNP296940	sSNP	26373	111265	C	T	A	A
SNP205479	sSNP	26412	111304	T	C	K	K
SNP318715	sSNP	28768	113660	T	G	R	R
SNP132597	sSNP	29971	114863	A	G	C	C
SNP198809	sSNP	32960	117854	A	G	E	E
SNP197434	sSNP	33312	118206	C	T	L	L
SNP118802	sSNP	34676	119570	G	A	G	G
SNP232941	sSNP	35264	120158	C	T	G	G
SNP121117	sSNP	36442	121336	C	T	G	G
SNP3622	sSNP	36712	121606	T	C	I	I
SNP209289	sSNP	38065	122959	G	A	L	L
SNP263170	sSNP	38876	123770	C	T	G	G
SNP183873	sSNP	39474	124368	A	G	P	P
SNP339671	sSNP	41339	126233	G	T	P	P
SNP235889	sSNP	42449	127343	T	G	L	L
SNP281660	sSNP	43233	128127	C	T	I	I
SNP295683	sSNP	50373	135283	T	G	A	A
SNP46172	sSNP	51023	135933	C	T	V	V
SNP310182	sSNP	52595	137505	T	C	N	N
SNP288567	sSNP	56440	141341	C	T	G	G
SNP64569	sSNP	57764	142665	G	A	K	K
SNP303131	sSNP	57845	142746	T	C	G	G
SNP331225	sSNP	58308	143209	G	A	L	L
SNP93491	sSNP	59236	144137	A	G	S	S
SNP273233	sSNP	59317	144218	A	G	G	G
SNP335497	sSNP	59812	144713	T	C	G	G
SNP326864	sSNP	64456	149357	G	A	L	L
SNP136236	sSNP	68113	153014	A	G	E	E
SNP171884	sSNP	71631	156532	T	G	I	I
SNP312235	sSNP	71778	156679	C	T	E	E
SNP168899	sSNP	72089	156990	G	A	L	L
SNP241580	sSNP	72772	157673	T	G	G	G
SNP190169	sSNP	73165	158066	A	T	P	P
SNP304114	sSNP	75109	160010	A	G	T	T
SNP311359	sSNP	84081	168982	C	T	V	V
SNP300030	sSNP	84150	169051	C	T	N	N
SNP298134	sSNP	89819	174717	G	A	R	R
SNP57155	sSNP	98527	183425	T	G	I	I
SNP248653	sSNP	101162	185797	G	A	E	E
SNP83851	sSNP	101273	185908	C	T	G	G
SNP251397	sSNP	112389	197026	C	T	K	K
SNP28486	sSNP	113487	198124	A	C	S	S
SNP107828	sSNP	114333	198970	A	G	T	T
SNP291032	sSNP	114939	199576	G	A	A	A
SNP344345	sSNP	116389	201026	A	G	A	A
SNP80619	sSNP	116419	201056	T	G	T	T
SNP366480	sSNP	120566	205203	T	A	P	P
SNP354234	sSNP	120998	205635	C	T	S	S
SNP309637	sSNP	121662	206299	C	T	V	V
SNP130488	sSNP	129168	213805	T	A	V	V
SNP276533	sSNP	132338	216975	A	G	T	T
SNP103169	sSNP	139066	223517	A	G	F	F
SNP115462	sSNP	141971	226422	A	C	S	S
SNP470	sSNP	142781	227232	C	G	A	A
SNP214733	sSNP	143066	227517	T	C	G	G
SNP356333	sSNP	145026	229477	C	T	S	S
SNP70755	sSNP	145260	229711	A	G	S	S
SNP64546	sSNP	145467	229918	C	T	I	I
SNP302328	sSNP	148114	232565	T	C	N	N
SNP362994	sSNP	151507	235958	T	A	G	G
SNP12841	sSNP	152002	236453	T	C	N	N
SNP35647	sSNP	152715	237166	G	A	T	T
SNP278209	sSNP	156155	240606	A	G	L	L
SNP185271	sSNP	158009	242460	G	A	R	R
SNP137488	sSNP	160548	244999	A	G	P	P
SNP294790	sSNP	161442	245893	T	G	T	T
SNP354612	sSNP	161610	246061	A	G	G	G
SNP224973	sSNP	162957	247408	C	T	R	R
SNP288929	sSNP	166980	251431	G	A	S	S
SNP308607	sSNP	168175	252626	A	G	L	L
SNP312013	sSNP	171428	255879	G	A	R	R
SNP256191	sSNP	171999	256450	T	C	I	I
SNP195702	sSNP	175232	259684	G	A	V	V
SNP133606	sSNP	178396	262838	T	C	L	L
SNP119462	sSNP	180122	264564	T	C	K	K
SNP223562	sSNP	189306	1802066	T	C	S	S
SNP210952	sSNP	194125	1797248	A	G	L	L
SNP204071	sSNP	194188	1797185	T	C	Y	Y
SNP120244	sSNP	194457	1796918	G	A	V	V
SNP167376	sSNP	196231	1795144	C	T	S	S
SNP334983	sSNP	197956	1793419	T	C	A	A
SNP144667	sSNP	199176	1792198	T	C	K	K
SNP293861	sSNP	199434	1791940	C	T	S	S
SNP356611	sSNP	199924	1791450	A	G	L	L
SNP222268	sSNP	200725	1790649	A	G	V	V
SNP5867	sSNP	201094	1790280	C	T	I	I
SNP246209	sSNP	212099	1779269	T	A	L	L
SNP272585	sSNP	214324	1777045	C	T	V	V
SNP174034	sSNP	215499	1775870	G	A	S	S
SNP148626	sSNP	225052	1766321	G	T	I	I
SNP52535	sSNP	225056	1766317	G	A	L	L
SNP27183	sSNP	225589	1765786	T	C	L	L
SNP222574	sSNP	235587	1722755	A	C	G	G
SNP174007	sSNP	238114	1725284	C	T	P	P
SNP168292	sSNP	238828	1725998	T	C	Y	Y
SNP30861	sSNP	239477	1726647	T	C	A	A
SNP223735	sSNP	256849	1733420	T	C	N	N
SNP146433	sSNP	262662	1749528	A	C	V	V
SNP33811	sSNP	262794	1749660	T	A	T	T
SNP65317	sSNP	264280	1751146	G	A	L	L
SNP263752	sSNP	268442	1755308	C	T	S	S
SNP216932	sSNP	271603	1705463	A	G	H	H
SNP309798	sSNP	272164	1706024	C	G	P	P
SNP89803	sSNP	272521	1706381	T	C	A	A
SNP17530	sSNP	276190	1710050	G	A	P	P
SNP58161	sSNP	280263	1714052	C	T	F	F
SNP29733	sSNP	280362	1714151	G	T	G	G
SNP319181	sSNP	281238	1715027	G	A	E	E
SNP184633	sSNP	281391	1715180	G	A	L	L
SNP86821	sSNP	284842	1719013	C	T	A	A
SNP3339	sSNP	285976	1720147	A	G	Q	Q
SNP44963	sSNP	287321	1721492	C	A	T	T
SNP119320	sSNP	290070	1701606	A	G	N	N
SNP78383	sSNP	298859	1692814	T	C	C	C
SNP157957	sSNP	299177	1692496	A	G	*	*
SNP149541	sSNP	301097	1690572	C	T	Q	Q
SNP140224	sSNP	301277	1690392	T	C	P	P
SNP150660	sSNP	302232	1689437	T	C	L	L
SNP321035	sSNP	302717	1688952	T	C	Q	Q
SNP127617	sSNP	304558	1687111	A	G	Q	Q
SNP233700	sSNP	305807	1685862	T	C	V	V
SNP155281	sSNP	305822	1685847	A	G	*	*
SNP294290	sSNP	309833	1682016	C	T	S	S
SNP9571	sSNP	310547	1681302	G	A	*	*
SNP218571	sSNP	313358	1678494	G	A	K	K
SNP195190	sSNP	314657	1677195	G	A	*	*
SNP9483	sSNP	314816	1677036	T	C	T	T
SNP185865	sSNP	315339	1676513	C	T	N	N
SNP247218	sSNP	317914	1673934	C	T	G	G
SNP210731	sSNP	320526	1671326	G	A	L	L
SNP102685	sSNP	322200	1669652	A	G	R	R
SNP7203	sSNP	323285	1668567	A	G	Q	Q
SNP231904	sSNP	328758	1663119	T	C	C	C
SNP351252	sSNP	333790	1658087	G	A	G	G
SNP294417	sSNP	336550	1655327	G	A	L	L
SNP28574	sSNP	339218	1652659	G	A	V	V
SNP39768	sSNP	341013	1650864	T	C	D	D
SNP181337	sSNP	343244	1648633	A	G	L	L
SNP223637	sSNP	346697	1645180	A	G	Q	Q
SNP294278	sSNP	349350	1642527	G	A	L	L
SNP51728	sSNP	350750	1641127	G	A	E	E
SNP105239	sSNP	355250	1637773	A	G	E	E
SNP235170	sSNP	356228	1638751	T	C	S	S
SNP196576	sSNP	358548	1633254	T	C	A	A
SNP137841	sSNP	358839	1632963	A	G	G	G
SNP331677	sSNP	359079	1632723	G	A	S	S
SNP62485	sSNP	361259	1630543	G	A	Y	Y
SNP213398	sSNP	367766	1613244	T	C	A	A
SNP67042	sSNP	369011	1614489	G	A	L	L
SNP209786	sSNP	369156	1614634	G	A	G	G
SNP83280	sSNP	372743	1618221	A	C	L	L
SNP162147	sSNP	372755	1618233	T	C	S	S
SNP257974	sSNP	374401	1619879	C	T	L	L
SNP287541	sSNP	374980	1620458	T	C	Q	Q
SNP171882	sSNP	374995	1620473	T	C	K	K
SNP354427	sSNP	382189	744683	T	A	L	L
SNP36599	sSNP	383245	745739	C	T	E	E
SNP335233	sSNP	386671	1605917	G	T	A	A
SNP92022	sSNP	387311	1605277	A	G	V	V
SNP127600	sSNP	387692	1604896	C	T	I	I
SNP41346	sSNP	394135	1598452	G	A	V	V
SNP158407	sSNP	397109	1595478	A	G	S	S
SNP196040	sSNP	398573	1594014	T	G	A	A
SNP130998	sSNP	406176	1586410	A	G	R	R
SNP154038	sSNP	410227	1582358	G	A	V	V
SNP121894	sSNP	414269	1578317	A	G	L	L
SNP147558	sSNP	414584	1578002	T	C	T	T
SNP208882	sSNP	417473	1575111	T	C	H	H
SNP154304	sSNP	418142	1574442	A	G	P	P
SNP239310	sSNP	423190	1569394	C	T	P	P
SNP130377	sSNP	427215	1565369	A	G	Q	Q
SNP291246	sSNP	427356	1565228	A	G	E	E
SNP161891	sSNP	430698	1561887	C	T	F	F
SNP200447	sSNP	432289	1560296	A	G	L	L
SNP317886	sSNP	433409	1559176	C	T	D	D
SNP125258	sSNP	435646	1556939	G	A	*	*
SNP180461	sSNP	436750	1555834	C	A	L	L
SNP174213	sSNP	437935	1554650	A	G	V	V
SNP226956	sSNP	442064	1550520	T	C	V	V
SNP139843	sSNP	444071	1548340	G	A	Q	Q
SNP111230	sSNP	444939	1547545	A	G	K	K
SNP280750	sSNP	445928	1546556	A	C	L	L
SNP240838	sSNP	449772	1542711	C	T	E	E
SNP139799	sSNP	454723	1537759	T	C	L	L
SNP301115	sSNP	462455	1530063	A	G	H	H
SNP316647	sSNP	463136	1529382	T	C	*	*
SNP298558	sSNP	463337	1529181	T	C	A	A
SNP165100	sSNP	467418	1525100	C	T	L	L
SNP199230	sSNP	467998	1524520	C	T	C	C
SNP117856	sSNP	474538	1517980	G	A	L	L
SNP191334	sSNP	475655	1516863	A	G	*	*
SNP118452	sSNP	477163	1515358	C	T	C	C
SNP308340	sSNP	479638	1512883	A	C	I	I
SNP157568	sSNP	481645	1510879	T	C	F	F
SNP137066	sSNP	482475	1510049	T	C	L	L
SNP118990	sSNP	483630	1508894	T	C	L	L
SNP91926	sSNP	485058	1507466	G	A	Q	Q
SNP229984	sSNP	487358	1505166	T	G	S	S
SNP201657	sSNP	490777	1501747	G	A	V	V
SNP211397	sSNP	490888	1501636	G	A	A	A
SNP195501	sSNP	492322	1500202	A	G	L	L
SNP110733	sSNP	497001	1495523	T	G	I	I
SNP97907	sSNP	497628	1494896	T	G	R	R
SNP233339	sSNP	500389	1492135	T	C	D	D
SNP146056	sSNP	501723	1490801	T	C	L	L
SNP275901	sSNP	501894	1490630	T	G	I	I
SNP20567	sSNP	502439	1490085	C	T	K	K
SNP347264	sSNP	504226	1488298	G	A	L	L
SNP180541	sSNP	507768	1484756	G	T	I	I
SNP93548	sSNP	508311	1484213	C	T	G	G
SNP205686	sSNP	509212	1483313	G	A	L	L
SNP101678	sSNP	519697	1472830	A	G	S	S
SNP256134	sSNP	522065	1470457	C	T	*	*
SNP186410	sSNP	523629	1468893	T	C	L	L
SNP142369	sSNP	523803	1468719	C	T	L	L
SNP155305	sSNP	525050	1467472	A	G	L	L
SNP146034	sSNP	526385	1466137	C	T	P	P
SNP47497	sSNP	527137	1465385	G	A	Q	Q
SNP222253	sSNP	541433	972725	A	G	S	S
SNP38221	sSNP	544061	970097	C	T	L	L
SNP347324	sSNP	544583	969576	C	T	I	I
SNP186811	sSNP	547129	967030	A	G	K	K
SNP196294	sSNP	547372	966787	A	G	V	V
SNP160658	sSNP	550717	963437	C	T	*	*
SNP316954	sSNP	550975	963179	T	C	*	*
SNP223799	sSNP	553224	960932	C	T	T	T
SNP189644	sSNP	554455	959701	C	T	S	S
SNP347122	sSNP	560839	953317	G	A	N	N
SNP345101	sSNP	563977	950199	A	G	G	G
SNP338394	sSNP	565731	948445	A	G	K	K
SNP9169	sSNP	568170	946006	A	G	R	R
SNP232210	sSNP	569292	944884	A	G	V	V
SNP282370	sSNP	579992	1356214	G	A	V	V
SNP200408	sSNP	582320	1358542	G	A	L	L
SNP99484	sSNP	583614	1353346	G	A	L	L
SNP152964	sSNP	586086	1350880	A	G	V	V
SNP328639	sSNP	589234	1347732	A	G	V	V
SNP39961	sSNP	593881	1343085	A	G	L	L
SNP256592	sSNP	599581	1337385	G	A	L	L
SNP165909	sSNP	600127	1336839	A	G	Q	Q
SNP330863	sSNP	601343	1335623	A	C	I	I
SNP360756	sSNP	603632	1333328	A	G	Q	Q
SNP28433	sSNP	608012	1082093	T	C	A	A
SNP326155	sSNP	612337	1077768	C	T	L	L
SNP212717	sSNP	613480	1076625	A	G	F	F
SNP336082	sSNP	615336	1074769	A	C	I	I
SNP67497	sSNP	615357	1074748	G	A	R	R
SNP163009	sSNP	617025	1073080	C	T	L	L
SNP272579	sSNP	627149	1062982	T	C	D	D
SNP233709	sSNP	627989	1062145	A	G	L	L
SNP271466	sSNP	630466	1059668	T	C	L	L
SNP148745	sSNP	635948	1054184	C	T	L	L
SNP242704	sSNP	636065	1054067	T	C	L	L
SNP303026	sSNP	636816	1053316	C	T	K	K
SNP329747	sSNP	640308	1049839	A	G	*	*
SNP216403	sSNP	642391	1047756	T	C	Y	Y
SNP353176	sSNP	644656	1045491	T	C	N	N
SNP284761	sSNP	648716	1041430	T	C	L	L
SNP192735	sSNP	653307	1036838	G	A	V	V
SNP8711	sSNP	653352	1036793	T	C	F	F
SNP367874	sSNP	655417	1034728	T	C	D	D
SNP218866	sSNP	656603	1033543	T	G	T	T
SNP210836	sSNP	657743	1032413	A	G	L	L
SNP258075	sSNP	663499	1026657	T	C	K	K
SNP149898	sSNP	663655	1026501	A	G	H	H
SNP333534	sSNP	664360	1025796	T	C	P	P
SNP270282	sSNP	666091	1024065	T	C	K	K
SNP249321	sSNP	670630	1019526	T	C	L	L
SNP330243	sSNP	671322	1018834	C	T	Y	Y
SNP133682	sSNP	671421	1018735	G	A	A	A
SNP1633	sSNP	674580	1015574	G	A	A	A
SNP218057	sSNP	676551	1013603	T	C	Y	Y
SNP178896	sSNP	677547	1012607	T	C	F	F
SNP196090	sSNP	677724	1012430	G	A	L	L
SNP206139	sSNP	682253	1007898	T	C	R	R
SNP255293	sSNP	683650	1006501	T	C	K	K
SNP318571	sSNP	683773	1006378	T	C	S	S
SNP102084	sSNP	685959	1004192	G	A	T	T
SNP101732	sSNP	686520	1003631	A	G	L	L
SNP234362	sSNP	688700	1001452	C	T	F	F
SNP214061	sSNP	689405	1000747	A	G	A	A
SNP261792	sSNP	689905	1000247	T	C	L	L
SNP163194	sSNP	690292	999860	T	C	L	L
SNP180863	sSNP	696421	993720	G	A	N	N
SNP215199	sSNP	696837	993304	T	C	Q	Q
SNP196948	sSNP	698265	991876	T	C	L	L
SNP153987	sSNP	700266	989875	A	G	V	V
SNP293754	sSNP	702096	988045	G	A	G	G
SNP260483	sSNP	703895	986248	C	T	E	E
SNP271885	sSNP	704192	985951	G	A	H	H
SNP100125	sSNP	704936	985207	T	C	L	L
SNP332631	sSNP	705209	984930	A	G	N	N
SNP156205	sSNP	706776	983363	T	C	L	L
SNP225528	sSNP	709398	980739	A	G	L	L
SNP361664	sSNP	709809	980328	T	C	N	N
SNP198686	sSNP	714362	1454440	C	A	L	L
SNP220208	sSNP	716824	1451978	A	G	*	*
SNP232397	sSNP	718362	1450440	T	G	L	L
SNP37737	sSNP	723359	1445443	A	G	V	V
SNP25873	sSNP	724667	1444135	A	G	L	L
SNP44998	sSNP	726848	1440989	G	A	P	P
SNP78236	sSNP	727331	1440506	A	G	L	L
SNP144188	sSNP	727691	1440146	A	G	Q	Q
SNP24710	sSNP	729754	1438083	A	G	V	V
SNP226990	sSNP	730006	1437831	G	A	A	A
SNP101048	sSNP	738239	1429362	A	G	K	K
SNP262065	sSNP	742586	1425014	C	T	K	K
SNP262842	sSNP	745677	1421938	A	G	L	L
SNP229387	sSNP	746729	1420886	C	T	Q	Q
SNP21051	sSNP	746849	1420766	C	A	A	A
SNP169111	sSNP	751636	1415990	T	C	I	I
SNP80056	sSNP	758616	630848	G	A	T	T
SNP19531	sSNP	765460	638005	C	T	F	F
SNP223266	sSNP	765859	638404	G	A	L	L
SNP353187	sSNP	766620	639165	G	A	P	P
SNP127963	sSNP	770720	643354	G	A	L	L
SNP200621	sSNP	776086	648935	T	C	L	L
SNP225544	sSNP	780013	652862	A	G	V	V
SNP355298	sSNP	781264	654113	C	T	R	R
SNP81673	sSNP	783354	656203	T	C	F	F
SNP289269	sSNP	784719	657568	A	G	L	L
SNP95030	sSNP	786294	1374591	C	T	L	L
SNP145361	sSNP	789377	1371507	A	G	K	K
SNP237005	sSNP	794637	1366254	G	A	V	V
SNP282618	sSNP	796764	1364123	T	C	*	*
SNP194499	sSNP	797248	1363639	A	G	V	V
SNP230391	sSNP	797410	1363477	T	C	N	N
SNP10883	sSNP	798385	1362502	A	G	V	V
SNP4026	sSNP	802033	573056	A	T	G	G
SNP262789	sSNP	803172	574195	T	G	A	A
SNP238955	sSNP	803741	574764	G	A	E	E
SNP327043	sSNP	807140	578163	G	A	L	L
SNP114592	sSNP	808038	579061	G	T	L	L
SNP239499	sSNP	809416	580439	G	A	S	S
SNP252647	sSNP	809587	580610	C	A	G	G
SNP320713	sSNP	809725	580748	A	G	T	T
SNP187833	sSNP	810148	581171	A	G	T	T
SNP235509	sSNP	810181	581204	A	C	L	L
SNP208718	sSNP	811226	582249	T	C	L	L
SNP130374	sSNP	812010	583033	A	G	A	A
SNP31673	sSNP	813244	584267	A	G	L	L
SNP252045	sSNP	813328	584351	T	C	G	G
SNP248561	sSNP	814108	585131	T	G	A	A
SNP322149	sSNP	814165	585188	G	A	E	E
SNP335414	sSNP	814316	585339	C	T	S	S
SNP179000	sSNP	814325	585348	G	A	E	E
SNP41498	sSNP	814535	585558	T	C	N	N
SNP39287	sSNP	816517	587540	A	G	L	L
SNP211913	sSNP	817565	588588	T	C	Y	Y
SNP346864	sSNP	820678	591701	T	C	E	E
SNP99655	sSNP	822432	593455	A	G	G	G
SNP255672	sSNP	822660	593683	A	G	L	L
SNP305836	sSNP	825191	596214	G	A	L	L
SNP252225	sSNP	826944	597967	C	T	Y	Y
SNP208302	sSNP	828320	599343	G	A	V	V
SNP65384	sSNP	828392	599415	C	T	G	G
SNP78990	sSNP	831438	602461	T	C	K	K
SNP184867	sSNP	835496	606517	T	A	A	A
SNP244517	sSNP	835574	606595	A	G	E	E
SNP138562	sSNP	836378	607399	T	C	I	I
SNP130120	sSNP	836798	607819	C	A	R	R
SNP352830	sSNP	838326	609347	T	C	D	D
SNP138212	sSNP	841038	1280232	C	A	A	A
SNP200586	sSNP	841468	1279802	C	T	K	K
SNP97573	sSNP	844750	1276520	G	A	I	I
SNP228292	sSNP	844939	1276331	A	G	D	D
SNP332803	sSNP	846043	1275227	T	C	*	*
SNP135944	sSNP	846316	1274954	T	C	L	L
SNP80290	sSNP	846875	1274385	G	T	I	I
SNP168101	sSNP	847013	1274232	C	T	T	T
SNP167077	sSNP	848115	1273129	C	T	K	K
SNP364278	sSNP	851626	1269618	A	G	L	L
SNP21679	sSNP	855181	1266063	T	C	R	R
SNP148262	sSNP	858355	1262888	T	G	S	S
SNP217740	sSNP	864651	1256708	A	G	L	L
SNP122142	sSNP	864654	1256705	C	T	A	A
SNP57249	sSNP	868921	1252486	T	C	L	L
SNP138764	sSNP	880726	1240683	C	T	Y	Y
SNP36603	sSNP	883466	1237943	G	A	L	L
SNP116372	sSNP	883556	1237853	T	C	L	L
SNP360089	sSNP	883568	1237841	T	C	V	V
SNP232541	sSNP	903954	1217453	G	A	L	L
SNP202642	sSNP	904785	1216622	A	G	R	R
SNP295030	sSNP	907179	1214228	T	C	*	*
SNP69948	sSNP	909357	1212050	T	C	*	*
SNP159340	sSNP	912341	1209067	A	G	*	*
SNP250135	sSNP	913406	1208002	T	C	T	T
SNP68154	sSNP	917285	1204123	G	A	L	L
SNP348449	sSNP	920842	1200566	T	G	L	L
SNP264884	sSNP	922222	1199186	C	T	L	L
SNP24459	sSNP	925503	1195905	A	G	I	I
SNP231755	sSNP	927247	1194161	A	T	L	L
SNP36912	sSNP	929717	1191688	A	G	R	R
SNP14861	sSNP	932206	791892	T	C	L	L
SNP185662	sSNP	934573	795417	T	C	D	D
SNP82349	sSNP	939317	800161	C	T	A	A
SNP88027	sSNP	946475	807312	G	A	H	H
SNP146967	sSNP	949097	809934	A	T	A	A
SNP273037	sSNP	949894	810731	C	T	S	S
SNP215420	sSNP	950005	810842	A	G	S	S
SNP270294	sSNP	950245	811082	A	G	K	K
SNP101213	sSNP	951294	812131	G	A	D	D
SNP28421	sSNP	954266	815103	A	G	L	L
SNP75001	sSNP	955365	816202	A	C	I	I
SNP96141	sSNP	956443	817280	T	C	N	N
SNP199581	sSNP	957712	818549	A	G	E	E
SNP288099	sSNP	961705	822544	A	G	N	N
SNP122317	sSNP	972937	833776	C	T	H	H
SNP88170	sSNP	974511	835350	C	A	V	V
SNP337650	sSNP	975730	836569	C	T	E	E
SNP350531	sSNP	975871	836710	C	T	K	K
SNP111942	sSNP	976468	837307	A	G	H	H
SNP258396	sSNP	981043	841883	C	T	K	K
SNP243235	sSNP	984994	845834	G	A	E	E
SNP255353	sSNP	989570	850403	G	T	L	L
SNP275434	sSNP	989624	850457	C	T	E	E
SNP37622	sSNP	989807	850640	T	A	S	S
SNP357035	sSNP	995292	856790	T	C	D	D
SNP41998	sSNP	995514	857012	C	T	R	R
SNP201793	sSNP	996357	857855	A	G	V	V
SNP141180	sSNP	999694	861304	A	G	V	V
SNP278545	sSNP	1004234	865844	A	G	P	P
SNP308977	sSNP	1005449	867059	C	T	V	V
SNP265670	sSNP	1009679	871289	A	G	S	S
SNP314805	sSNP	1013105	874709	G	T	P	P
SNP124706	sSNP	1014068	875672	T	C	E	E
SNP200166	sSNP	1016849	878450	G	A	N	N
SNP171650	sSNP	1017464	879065	T	C	L	L
SNP333253	sSNP	1021343	882944	C	T	L	L
SNP40281	sSNP	1023339	884940	T	C	S	S
SNP269146	sSNP	1024284	885885	A	G	G	G
SNP131853	sSNP	1024626	886227	A	G	G	G
SNP232323	sSNP	1026423	888024	C	T	V	V
SNP366595	sSNP	1027734	889335	C	T	V	V
SNP76242	sSNP	1028214	889815	A	G	V	V
SNP50466	sSNP	1029165	890766	C	T	A	A
SNP50993	sSNP	1031799	893400	T	A	V	V
SNP356479	sSNP	1032939	894540	T	G	S	S
SNP57293	sSNP	1035360	896964	A	C	V	V
SNP41784	sSNP	1037378	898982	A	G	Y	Y
SNP112605	sSNP	1037748	899352	G	A	V	V
SNP283688	sSNP	1040626	902231	A	G	A	A
SNP133311	sSNP	1045454	907062	G	A	Y	Y
SNP236852	sSNP	1046270	907878	C	T	K	K
SNP173625	sSNP	1046871	908479	C	T	L	L
SNP28383	sSNP	1048636	910244	T	C	A	A
SNP8131	sSNP	1050543	912151	C	T	R	R
SNP244475	sSNP	1055008	916615	C	T	V	V
SNP314119	sSNP	1055569	917176	C	T	E	E
SNP165067	sSNP	1058255	919862	T	C	K	K
SNP355411	sSNP	1058471	920078	T	C	L	L
SNP189768	sSNP	1058579	920186	C	T	Q	Q
SNP31789	sSNP	1062465	924071	G	A	G	G
SNP178729	sSNP	1066749	928355	G	A	T	T
SNP294027	sSNP	1069729	931335	A	G	S	S
SNP352098	sSNP	1070917	932522	C	T	P	P
SNP364892	sSNP	1071392	932997	T	C	T	T
SNP283488	sSNP	1085482	1293273	G	A	N	N
SNP189589	sSNP	1085707	1293498	C	T	L	L
SNP37906	sSNP	1092576	1300350	C	T	L	L
SNP195978	sSNP	1093161	1300935	A	G	L	L
SNP208332	sSNP	1094032	1301806	T	C	Y	Y
SNP144342	sSNP	1098059	1305833	A	G	L	L
SNP109940	sSNP	1098345	1306119	A	G	F	F
SNP194582	sSNP	1100264	1308038	G	A	L	L
SNP366909	sSNP	1103900	1311674	A	G	N	N
SNP155207	sSNP	1104472	1312246	G	A	N	N
SNP124108	sSNP	1104781	1312555	A	T	V	V
SNP303957	sSNP	1106612	1314386	C	T	Q	Q
SNP109842	sSNP	1107944	1315718	G	A	P	P
SNP14699	sSNP	1109337	1317111	G	A	A	A
SNP346108	sSNP	1109958	1317732	G	A	T	T
SNP251772	sSNP	1111293	1319068	A	T	A	A
SNP54488	sSNP	1113425	1321202	A	T	V	V
SNP343476	sSNP	1122384	1083323	T	G	I	I
SNP116383	sSNP	1124226	1085165	A	G	F	F
SNP147377	sSNP	1124853	1085792	A	G	I	I
SNP111375	sSNP	1126200	1087139	A	G	S	S
SNP192606	sSNP	1126362	1087301	A	G	S	S
SNP242820	sSNP	1130611	1091551	T	C	E	E
SNP139200	sSNP	1131559	1092499	C	T	S	S
SNP178675	sSNP	1138289	1099238	T	C	Y	Y
SNP113787	sSNP	1140538	1101487	C	T	V	V
SNP150977	sSNP	1143604	1104553	T	A	A	A
SNP14559	sSNP	1146780	1107728	G	A	K	K
SNP84954	sSNP	1146840	1107788	C	A	P	P
SNP237308	sSNP	1147343	1108291	C	T	I	I
SNP174670	sSNP	1149649	1110598	T	C	E	E
SNP173295	sSNP	1152787	1113735	T	C	A	A
SNP211543	sSNP	1156528	1117476	T	C	S	S
SNP275132	sSNP	1157695	1118643	G	A	N	N
SNP146932	sSNP	1159552	1120500	T	A	T	T
SNP135802	sSNP	1159774	1120722	T	G	V	V
SNP287238	sSNP	1160452	1121400	G	A	I	I
SNP181708	sSNP	1163961	1124909	A	G	L	L
SNP52987	sSNP	1164325	1125273	T	C	E	E
SNP44403	sSNP	1165426	1126374	C	A	A	A
SNP363633	sSNP	1165859	1126807	C	T	K	K
SNP50729	sSNP	1167728	1128676	A	G	G	G
SNP252320	sSNP	1168082	1129030	T	C	V	V
SNP132956	sSNP	1171649	1132585	C	A	P	P
SNP165070	sSNP	1172206	1133142	T	C	E	E
SNP225230	sSNP	1172323	1133259	A	G	R	R
SNP297618	sSNP	1172822	1133758	A	C	L	L
SNP282541	sSNP	1173907	1134843	T	C	A	A
SNP171021	sSNP	1174063	1134999	C	T	Y	Y
SNP152195	sSNP	1177550	1138485	G	A	L	L
SNP261753	sSNP	1178408	1139343	A	C	A	A
SNP35623	sSNP	1179994	1140929	G	A	I	I
SNP366805	sSNP	1180138	1141073	T	C	E	E
SNP2536	sSNP	1180597	1141532	T	C	L	L
SNP239959	sSNP	1185296	1146231	T	C	G	G
SNP233196	sSNP	1185733	1146668	A	G	S	S
SNP129944	sSNP	1186480	1147415	G	A	R	R
SNP37598	sSNP	1186825	1147760	T	C	A	A
SNP253345	sSNP	1188847	1149782	C	T	E	E
SNP105186	sSNP	1189741	1150678	A	G	L	L
SNP334177	sSNP	1198540	1159477	A	G	L	L
SNP349553	sSNP	1200570	1161505	G	T	G	G
SNP46099	sSNP	1203050	1163985	G	A	K	K
SNP279299	sSNP	1205941	1166872	A	G	F	F
SNP148853	sSNP	1209264	1170194	G	A	I	I
SNP129618	sSNP	1212891	1172640	G	A	S	S
SNP74073	sSNP	1215509	1175258	A	G	T	T
SNP319875	sSNP	1216826	1176575	A	G	G	G
SNP252721	sSNP	1219900	1179649	T	A	T	T
SNP193465	sSNP	1220056	1179805	T	C	L	L
SNP49052	sSNP	1221154	1180903	A	C	T	T
SNP17849	sSNP	1221957	1181706	A	G	Y	Y
SNP302912	sSNP	1222750	1182499	A	C	V	V
SNP304216	sSNP	1224769	1184518	T	C	D	D
SNP277912	sSNP	1227139	1186888	T	C	Y	Y
SNP311542	sSNP	1227566	1187315	A	G	E	E
SNP158856	sSNP	1232883	712356	T	C	Q	Q
SNP266880	sSNP	1238111	707127	T	C	V	V
SNP230121	sSNP	1239322	705877	G	A	S	S
SNP202032	sSNP	1240702	704497	T	C	P	P
SNP132346	sSNP	1241080	704119	C	T	H	H
SNP224100	sSNP	1241874	703325	A	G	Y	Y
SNP56936	sSNP	1242088	703111	C	T	K	K
SNP137243	sSNP	1245339	699860	C	A	L	L
SNP1776	sSNP	1245660	699539	T	A	T	T
SNP212648	sSNP	1248534	696665	C	T	Y	Y
SNP121164	sSNP	1253983	691409	G	A	L	L
SNP229135	sSNP	1254756	690636	G	A	N	N
SNP186254	sSNP	1255472	689920	T	C	C	C
SNP84748	sSNP	1255483	689909	C	T	L	L
SNP93453	sSNP	1259584	685808	A	G	T	T
SNP166030	sSNP	1260704	684688	T	C	K	K
SNP6983	sSNP	1265941	679452	A	G	C	C
SNP69400	sSNP	1266990	678403	T	C	H	H
SNP274286	sSNP	1268790	676603	T	C	C	C
SNP332581	sSNP	1270637	674756	A	G	V	V
SNP33440	sSNP	1271505	673888	A	G	*	*
SNP154946	sSNP	1275250	670143	A	C	R	R
SNP53719	sSNP	1275776	669617	A	G	L	L
SNP282300	sSNP	1282587	662824	A	G	K	K
SNP5355	sSNP	1282818	662593	A	G	G	G
SNP94943	sSNP	1288854	569185	G	A	Q	Q
SNP191021	sSNP	1289094	568945	T	C	C	C
SNP172866	sSNP	1289745	568294	A	G	A	A
SNP139190	sSNP	1289832	568207	G	T	V	V
SNP39316	sSNP	1301752	556296	A	G	S	S
SNP31605	sSNP	1305845	552204	G	A	*	*
SNP273972	sSNP	1306085	551964	T	C	I	I
SNP39140	sSNP	1306677	551364	G	A	*	*
SNP333513	sSNP	1316585	731071	C	A	G	G
SNP269929	sSNP	1318132	729524	A	G	S	S
SNP132429	sSNP	1318844	728812	C	A	P	P
SNP194456	sSNP	1325537	722122	G	T	L	L
SNP357536	sSNP	1328382	719277	T	C	V	V
SNP145403	sSNP	1328499	719160	T	C	R	R
SNP142301	sSNP	1330345	717314	A	G	R	R
SNP157063	sSNP	1331657	716000	T	C	R	R
SNP195617	sSNP	1338277	1381416	G	A	D	D
SNP15736	sSNP	1338502	1381641	G	A	S	S
SNP172319	sSNP	1341384	1384523	A	G	D	D
SNP20442	sSNP	1342198	1385337	C	A	G	G
SNP366126	sSNP	1345366	1388505	C	T	S	S
SNP298914	sSNP	1349064	1392203	A	G	A	A
SNP264228	sSNP	1349868	1393007	C	T	T	T
SNP339093	sSNP	1351284	1394423	C	T	A	A
SNP293546	sSNP	1351548	1394687	A	C	A	A
SNP246433	sSNP	1352684	1395823	C	T	A	A
SNP123427	sSNP	1353856	1396995	G	T	P	P
SNP82328	sSNP	1357948	1401086	C	T	A	A
SNP283797	sSNP	1358032	1401170	C	T	C	C
SNP93991	sSNP	1364383	1407521	T	C	A	A
SNP177320	sSNP	1368500	1411638	T	C	V	V
SNP289889	sSNP	1415584	509591	G	A	D	D
SNP281472	sSNP	1419912	505263	C	T	C	C
SNP211203	sSNP	1422834	502341	A	G	L	L
SNP158471	sSNP	1423197	501978	A	G	T	T
SNP280868	sSNP	1423766	501409	T	G	V	V
SNP185957	sSNP	1423808	501367	C	T	H	H
SNP177558	sSNP	1432229	492913	T	G	R	R
SNP167429	sSNP	1433679	491463	T	C	N	N
SNP220485	sSNP	1440366	484773	A	G	T	T
SNP290799	sSNP	1441225	483914	T	G	R	R
SNP359410	sSNP	1441638	483501	T	C	A	A
SNP271785	sSNP	1441755	483384	A	G	I	I
SNP101459	sSNP	1444729	480410	T	C	K	K
SNP326416	sSNP	1447156	477983	A	G	Y	Y
SNP96658	sSNP	1456119	469131	T	C	Q	Q
SNP152205	sSNP	1457867	467383	T	C	R	R
SNP142999	sSNP	1458648	466602	A	C	S	S
SNP201898	sSNP	1463815	461435	T	C	N	N
SNP140675	sSNP	1465763	459487	C	T	N	N
SNP33477	sSNP	1469884	455361	T	C	R	R
SNP155252	sSNP	1470094	455148	A	G	K	K
SNP63821	sSNP	1471019	454223	C	T	L	L
SNP168470	sSNP	1472265	452977	G	A	C	C
SNP38148	sSNP	1472478	452764	G	A	F	F
SNP282917	sSNP	1475064	450172	C	T	L	L
SNP246099	sSNP	1480587	430555	A	G	Q	Q
SNP1674	sSNP	1482037	432005	T	C	V	V
SNP155551	sSNP	1482771	432739	A	G	D	D
SNP352731	sSNP	1489201	439156	A	C	T	T
SNP178851	sSNP	1490044	439999	A	G	I	I
SNP274405	sSNP	1492709	442665	A	G	E	E
SNP230251	sSNP	1495774	445730	A	G	T	T
SNP358999	sSNP	1496068	446024	T	C	G	G
SNP317588	sSNP	1497496	447452	C	T	V	V
SNP247527	sSNP	1503079	421578	T	C	L	L
SNP136591	sSNP	1508569	416088	T	C	R	R
SNP362119	sSNP	1510558	414099	C	T	V	V
SNP152541	sSNP	1518625	624161	A	G	Y	Y
SNP144610	sSNP	1520957	621829	A	G	H	H
SNP31618	sSNP	1528042	614744	T	C	T	T
SNP280769	sSNP	1528863	613923	A	G	A	A
SNP349938	sSNP	1530680	612106	T	C	Q	Q
SNP179758	sSNP	1533063	790125	T	G	L	L
SNP181212	sSNP	1535353	787835	G	A	R	R
SNP175749	sSNP	1536315	786873	T	C	K	K
SNP340132	sSNP	1536702	786486	T	C	L	L
SNP96605	sSNP	1540322	782866	G	A	Y	Y
SNP201237	sSNP	1541056	782131	A	G	L	L
SNP167145	sSNP	1542793	780394	G	A	V	V
SNP301962	sSNP	1544891	778308	A	G	A	A
SNP345839	sSNP	1546496	776702	A	G	L	L
SNP349734	sSNP	1546934	776264	C	T	L	L
SNP185254	sSNP	1549408	773790	T	C	L	L
SNP219451	sSNP	1553650	769548	A	C	I	I
SNP351565	sSNP	1555951	767248	C	T	T	T
SNP58167	sSNP	1557606	765599	A	G	L	L
SNP368321	sSNP	1558248	764957	G	A	*	*
SNP145627	sSNP	1564587	758619	A	G	L	L
SNP214485	sSNP	1565018	758188	T	C	L	L
SNP203266	sSNP	1565845	757361	G	A	E	E
SNP319660	sSNP	1566262	756944	G	A	L	L
SNP204813	sSNP	1567120	756086	T	C	K	K
SNP102137	sSNP	1568291	754915	G	A	*	*
SNP244780	sSNP	1572907	750299	G	C	T	T
SNP196917	sSNP	1574772	748434	C	T	L	L
SNP176752	sSNP	1575954	747252	A	G	H	H
SNP196737	sSNP	1585620	398749	A	G	L	L
SNP213797	sSNP	1585884	398485	A	G	E	E
SNP127920	sSNP	1589638	394731	T	C	S	S
SNP28438	sSNP	1591222	393147	T	C	A	A
SNP30025	sSNP	1596694	387667	G	A	N	N
SNP146456	sSNP	1597310	387051	G	A	V	V
SNP61479	sSNP	1597439	386922	T	C	E	E
SNP336371	sSNP	1598735	385638	A	G	S	S
SNP228249	sSNP	1602498	381875	G	A	S	S
SNP211008	sSNP	1611966	372399	C	T	D	D
SNP47903	sSNP	1612852	371513	T	C	Y	Y
SNP186390	sSNP	1614231	370131	T	C	K	K
SNP101393	sSNP	1616040	368322	T	C	L	L
SNP301371	sSNP	1617671	366691	C	T	E	E
SNP270839	sSNP	1620096	364283	A	G	V	V
SNP169491	sSNP	1620339	364040	T	C	*	*
SNP117976	sSNP	1621569	362811	C	T	L	L
SNP26467	sSNP	1622279	362101	T	C	F	F
SNP137512	sSNP	1631818	352575	A	G	N	N
SNP78609	sSNP	1635465	348928	G	A	L	L
SNP270327	sSNP	1638451	345942	C	T	E	E
SNP145080	sSNP	1638724	345669	T	C	L	L
SNP175233	sSNP	1640627	343767	A	G	L	L
SNP360386	sSNP	1641316	343078	G	A	Q	Q
SNP200806	sSNP	1641472	342922	T	C	N	N
SNP321860	sSNP	1645721	338670	T	A	G	G
SNP188869	sSNP	1646272	338119	G	A	I	I
SNP192657	sSNP	1648597	335793	A	G	L	L
SNP243990	sSNP	1653117	309632	G	A	S	S
SNP92443	sSNP	1656861	313392	T	C	K	K
SNP316495	sSNP	1657841	314373	T	C	K	K
SNP546	sSNP	1660960	317470	A	G	Q	Q
SNP66382	sSNP	1663852	320362	T	C	T	T
SNP203094	sSNP	1676057	324632	G	A	S	S
SNP340302	sSNP	1676213	324476	G	A	G	G
SNP270876	sSNP	1676411	324278	A	G	R	R
SNP293271	sSNP	1677364	323325	T	C	L	L
SNP330411	sSNP	1681767	302656	C	T	Y	Y
SNP344841	sSNP	1682930	301245	T	C	I	I
SNP2795	sSNP	1684163	300028	C	T	S	S
SNP59027	sSNP	1684166	300025	T	C	C	C
SNP192173	sSNP	1687707	296511	T	C	R	R
SNP168213	sSNP	1691803	292300	T	C	S	S
SNP187803	sSNP	1705189	278915	T	C	A	A
SNP189575	sSNP	1708729	1857517	T	C	Y	Y
SNP253293	sSNP	1708783	1857463	T	C	I	I
SNP124490	sSNP	1711522	1854724	T	C	I	I
SNP198801	sSNP	1712229	1854016	C	T	F	F
SNP254749	sSNP	1712864	1853361	C	T	*	*
SNP294749	sSNP	1713816	1852409	C	T	P	P
SNP254252	sSNP	1725945	1840286	T	C	L	L
SNP197378	sSNP	1726536	1839695	A	G	G	G
SNP180599	sSNP	1732573	1833757	C	T	S	S
SNP20191	sSNP	1737739	1828590	A	G	L	L
SNP101754	sSNP	1739456	1826872	C	T	N	N
SNP145340	sSNP	1746388	1819988	C	T	*	*
SNP260747	sSNP	1748000	1818376	C	T	K	K
SNP135554	sSNP	1752679	1813698	T	C	*	*
SNP2273	sSNP	1758214	1808165	A	G	S	S
SNP333563	sSNP	1762538	274809	A	G	N	N
SNP163893	sSNP	1764441	272906	A	G	A	A
SNP217183	sSNP	1765617	271730	T	C	T	T
SNP142167	sSNP	1806912	87592	C	T	L	L
SNP142007	sSNP	1808016	86488	C	T	Q	Q
SNP57026	sSNP	1809876	84628	T	C	Q	Q
SNP266432	sSNP	1813069	81435	C	T	S	S
SNP189053	sSNP	1815470	79034	G	A	L	L
SNP180063	sSNP	1820458	74045	C	T	L	L
SNP261837	sSNP	1822891	71760	C	T	P	P
SNP105557	sSNP	1829573	65079	A	G	H	H
SNP120613	sSNP	1834339	1859861	G	A	P	P
SNP43584	sSNP	1835954	1861476	G	A	S	S
SNP166229	sSNP	1838265	1863787	A	G	K	K
SNP95016	sSNP	1839583	1865105	G	A	L	L
SNP304136	sSNP	1848444	24364	G	T	L	L
SNP174266	sSNP	1850520	22288	T	C	V	V
SNP34216	sSNP	1851343	21465	T	C	E	E
SNP333994	sSNP	1854976	17832	C	T	P	P
SNP326385	sSNP	1858311	14495	C	T	R	R
SNP68316	sSNP	1859556	13250	A	G	S	S
SNP24669	sSNP	1861433	11374	A	G	L	L
SNP145297	sSNP	1862146	10661	C	T	L	L
SNP187084	sSNP	1864844	7963	T	C	L	L
SNP63363	sSNP	1865192	7615	C	T	K	K
SNP141882	sSNP	1870101	1876337	C	T	P	P
SNP363176	sSNP	1872061	1878297	C	A	V	V
SNP199900	sSNP	1873040	1879266	G	A	L	L
SNP200374	sSNP	1873484	1879710	A	G	L	L
SNP4429	sSNP	1876673	1882899	G	T	G	G
SNP86225	sSNP	1884667	1890291	A	G	H	H
SNP90151	sSNP	1884775	1890399	C	T	E	E
SNP282179	nSNP	1504	1504	G	A	D	N
SNP171669	nSNP	7204	1872213	T	G	*	E
SNP296981	nSNP	11681	96571	A	G	I	T
SNP244619	nSNP	13200	98093	G	A	V	I
SNP88258	nSNP	13206	98099	G	A	E	K
SNP336372	nSNP	13501	98394	G	A	R	H
SNP10761	nSNP	14748	99641	G	A	D	N
SNP90163	nSNP	15278	100171	G	A	V	I
SNP39004	nSNP	16606	101499	T	G	H	Q
SNP152819	nSNP	17781	102674	C	A	Q	K
SNP208551	nSNP	18801	103694	G	A	V	I
SNP309487	nSNP	18806	103699	A	T	L	F
SNP284870	nSNP	23237	108128	T	C	K	E
SNP270580	nSNP	26754	111646	T	A	L	F
SNP231843	nSNP	26987	111879	C	T	A	T
SNP326728	nSNP	29478	114370	C	T	E	K
SNP248369	nSNP	30201	115093	C	T	A	T
SNP226357	nSNP	32451	117345	G	A	A	T
SNP209072	nSNP	33636	118530	A	C	N	H
SNP202021	nSNP	35619	120513	G	A	G	S
SNP198713	nSNP	35999	120893	G	A	E	K
SNP195631	nSNP	36608	121502	A	G	T	A
SNP117422	nSNP	36626	121520	T	G	L	V
SNP94980	nSNP	37377	122271	G	A	R	Q
SNP193302	nSNP	40567	125461	C	A	T	N
SNP141461	nSNP	42157	127051	A	G	N	S
SNP343030	nSNP	43054	127948	C	G	L	V
SNP25740	nSNP	44384	129278	C	T	A	V
SNP47313	nSNP	52467	137377	A	G	M	V
SNP233122	nSNP	56790	141691	T	C	I	T
SNP189010	nSNP	56801	141702	T	C	F	L
SNP240422	nSNP	57342	142243	G	A	A	T
SNP56319	nSNP	59288	144189	A	G	I	T
SNP366984	nSNP	59831	144732	G	A	A	T
SNP109495	nSNP	60403	145304	C	T	A	V
SNP164512	nSNP	61529	146430	G	A	V	I
SNP105019	nSNP	62608	147509	C	T	T	I
SNP145143	nSNP	62997	147898	G	A	A	T
SNP188958	nSNP	63995	148896	G	A	A	T
SNP192206	nSNP	64584	149485	T	G	F	C
SNP127782	nSNP	64727	149628	G	A	V	I
SNP246980	nSNP	66903	151804	C	T	P	L
SNP36475	nSNP	67979	152880	T	C	S	P
SNP190928	nSNP	68960	153861	T	G	S	A
SNP98713	nSNP	69138	154039	G	A	G	D
SNP10750	nSNP	71644	156545	A	G	L	P
SNP274128	nSNP	72448	157349	C	A	M	I
SNP332411	nSNP	78531	163432	A	G	I	V
SNP226129	nSNP	78771	163672	A	G	I	V
SNP178974	nSNP	82009	166910	G	A	G	S
SNP60737	nSNP	82340	167241	C	T	H	Y
SNP39821	nSNP	82556	167457	T	C	Y	H
SNP264452	nSNP	84731	169632	G	T	R	I
SNP337603	nSNP	85251	170147	A	G	I	V
SNP184872	nSNP	85302	170199	C	T	S	F
SNP139623	nSNP	86699	171597	A	G	F	L
SNP307017	nSNP	86903	171801	C	T	E	K
SNP198322	nSNP	88087	172985	G	T	A	S
SNP50793	nSNP	89341	174239	G	A	G	D
SNP193459	nSNP	89655	174553	T	C	S	P
SNP348553	nSNP	90016	174914	T	C	L	S
SNP360485	nSNP	91062	175960	G	A	G	S
SNP187129	nSNP	97193	182091	C	T	L	F
SNP101496	nSNP	98117	183015	G	A	S	F
SNP152696	nSNP	100276	185175	T	C	F	L
SNP165124	nSNP	100381	185280	A	T	I	L
SNP306657	nSNP	101422	186057	A	G	Q	R
SNP126830	nSNP	101424	186059	T	C	F	L
SNP180323	nSNP	104755	189389	C	T	S	L
SNP309934	nSNP	105133	189767	T	C	I	T
SNP367973	nSNP	108718	193355	T	A	T	S
SNP361194	nSNP	108720	193357	A	C	V	G
SNP132247	nSNP	109256	193893	A	G	L	S
SNP20074	nSNP	110526	195163	T	C	I	V
SNP361481	nSNP	112433	197070	G	A	P	S
SNP341413	nSNP	113000	197637	T	C	T	A
SNP247232	nSNP	113441	198078	T	C	S	G
SNP11237	nSNP	114560	199197	A	G	F	L
SNP1174	nSNP	114689	199326	A	T	F	I
SNP138551	nSNP	115905	200542	T	C	I	T
SNP273046	nSNP	119160	203797	T	G	Y	D
SNP207646	nSNP	121926	206563	T	C	I	T
SNP155523	nSNP	122942	207579	T	C	S	P
SNP344897	nSNP	124031	208668	T	C	I	T
SNP140022	nSNP	124132	208769	T	G	F	V
SNP55341	nSNP	124286	208923	C	T	A	V
SNP279749	nSNP	125359	209996	T	G	W	G
SNP188249	nSNP	127399	212036	A	G	I	M
SNP218614	nSNP	128600	213237	A	T	K	M
SNP292016	nSNP	129397	214034	A	G	K	E
SNP138506	nSNP	131361	215998	G	C	V	L
SNP15311	nSNP	132298	216935	A	C	N	T
SNP1679	nSNP	133395	218033	A	C	Y	S
SNP213510	nSNP	133431	218069	T	C	I	T
SNP152872	nSNP	133697	218335	A	G	T	A
SNP188764	nSNP	134511	219149	A	C	Q	P
SNP85977	nSNP	134698	219336	T	G	H	Q
SNP136495	nSNP	136681	221131	G	A	A	T
SNP165777	nSNP	138986	223437	A	G	L	P
SNP314126	nSNP	139091	223542	G	A	T	I
SNP265978	nSNP	139100	223551	G	A	A	V
SNP182016	nSNP	141973	226424	A	C	K	T
SNP132356	nSNP	143271	227722	G	A	V	I
SNP210971	nSNP	145570	230021	G	A	E	K
SNP163018	nSNP	145856	230307	T	C	L	P
SNP97921	nSNP	146222	230673	T	G	F	C
SNP49905	nSNP	146362	230813	A	G	S	G
SNP35435	nSNP	148385	232836	C	T	P	L
SNP229757	nSNP	148746	233197	T	A	D	E
SNP20019	nSNP	148851	233302	G	A	M	I
SNP10288	nSNP	149165	233616	C	T	T	M
SNP61597	nSNP	150759	235210	A	G	I	V
SNP133695	nSNP	151853	236304	G	A	V	I
SNP167526	nSNP	153517	237968	A	G	Q	R
SNP24591	nSNP	154720	239171	T	C	V	A
SNP220569	nSNP	163803	248254	G	A	E	K
SNP317256	nSNP	164898	249349	A	T	K	M
SNP9282	nSNP	165266	249717	A	C	N	H
SNP289915	nSNP	165357	249808	G	C	G	A
SNP57035	nSNP	167023	251474	C	T	G	D
SNP359126	nSNP	167117	251568	C	T	E	K
SNP265813	nSNP	167972	252423	C	T	P	S
SNP349111	nSNP	168282	252733	A	G	D	G
SNP212820	nSNP	169774	254225	A	G	M	V
SNP82935	nSNP	169889	254340	G	A	R	K
SNP280036	nSNP	170671	255122	G	A	E	K
SNP222767	nSNP	171111	255562	G	T	A	S
SNP7259	nSNP	173176	257627	C	T	S	N
SNP182236	nSNP	176147	260599	G	C	P	A
SNP83496	nSNP	176245	260697	G	A	P	L
SNP57462	nSNP	178167	262609	G	T	L	I
SNP193675	nSNP	180595	265037	T	C	N	D
SNP2952	nSNP	182079	266503	T	C	T	A
SNP149566	nSNP	183733	268150	A	G	K	E
SNP205861	nSNP	189027	1802345	A	T	N	K
SNP339951	nSNP	189469	1801903	C	T	E	K
SNP37592	nSNP	189972	1801403	T	C	Y	C
SNP334429	nSNP	190481	1800893	G	A	T	I
SNP6375	nSNP	193157	1798217	T	C	N	S
SNP133172	nSNP	193561	1797813	A	T	S	T
SNP78652	nSNP	194073	1797300	T	C	*	Q
SNP355577	nSNP	194801	1796574	G	T	G	W
SNP230259	nSNP	198060	1793315	T	C	D	G
SNP199237	nSNP	198763	1792611	T	C	S	G
SNP141480	nSNP	198925	1792449	A	G	*	R
SNP242615	nSNP	199300	1792074	A	G	Y	H
SNP40170	nSNP	200739	1790635	G	A	G	R
SNP278298	nSNP	203095	1788279	A	G	I	V
SNP112475	nSNP	203680	1787694	A	G	R	G
SNP267337	nSNP	204224	1787150	A	G	N	D
SNP301845	nSNP	205536	1785838	T	C	S	P
SNP262559	nSNP	205973	1785401	A	G	S	P
SNP19460	nSNP	206592	1784782	A	G	V	A
SNP211293	nSNP	206661	1784713	G	A	T	I
SNP42220	nSNP	206891	1784483	C	T	G	S
SNP226782	nSNP	207106	1784268	A	C	Y	*
SNP162015	nSNP	209681	1781687	G	C	G	A
SNP114368	nSNP	210402	1780966	T	C	*	Q
SNP261795	nSNP	217207	1774163	T	C	I	T
SNP330881	nSNP	217627	1773743	A	C	Y	S
SNP213369	nSNP	217788	1773583	G	A	V	I
SNP343537	nSNP	222846	1768527	G	A	R	H
SNP210671	nSNP	224737	1766636	T	C	I	M
SNP192361	nSNP	225005	1766368	C	T	A	T
SNP309554	nSNP	226317	1765058	A	G	*	R
SNP157284	nSNP	229264	1762110	T	C	D	G
SNP210492	nSNP	229405	1761969	C	A	G	V
SNP208157	nSNP	234005	1757369	A	G	T	A
SNP152755	nSNP	238001	1725171	A	G	K	E
SNP204475	nSNP	239995	1727165	T	C	K	E
SNP179207	nSNP	240206	1727375	A	C	S	A
SNP364415	nSNP	240258	1727427	A	G	*	Q
SNP164627	nSNP	241141	1728310	T	C	N	S
SNP149248	nSNP	241268	1728437	G	A	H	Y
SNP101138	nSNP	241465	1728634	T	C	K	R
SNP296471	nSNP	244239	1746030	G	A	T	I
SNP50662	nSNP	244612	1745657	T	C	T	A
SNP345587	nSNP	247115	1743154	C	T	G	D
SNP275657	nSNP	248146	1742123	T	G	I	L
SNP17813	nSNP	248485	1741784	T	C	N	D
SNP85503	nSNP	250027	1740242	A	T	C	S
SNP309962	nSNP	250496	1739773	C	T	A	V
SNP264812	nSNP	251541	1738728	T	C	C	R
SNP15351	nSNP	251906	1738363	A	G	D	G
SNP195475	nSNP	253145	1737124	T	A	F	L
SNP166652	nSNP	254455	1735814	C	G	A	G
SNP305631	nSNP	254951	1735318	T	G	*	E
SNP218040	nSNP	255211	1735058	T	G	I	S
SNP254139	nSNP	256548	1733721	C	G	H	D
SNP133711	nSNP	256557	1733712	A	G	T	A
SNP11239	nSNP	257217	1733052	G	A	G	S
SNP317578	nSNP	257246	1733023	A	G	N	S
SNP21025	nSNP	257357	1732912	A	G	N	S
SNP331260	nSNP	257832	1732437	C	T	L	F
SNP349518	nSNP	258863	1731406	A	G	Y	C
SNP245280	nSNP	259023	1731246	C	T	R	*
SNP181560	nSNP	262991	1749857	C	G	T	R
SNP167736	nSNP	263126	1749992	C	T	A	V
SNP208693	nSNP	265151	1752017	A	G	T	A
SNP139043	nSNP	266166	1753032	T	C	L	P
SNP211038	nSNP	267848	1754714	G	A	A	T
SNP21607	nSNP	268435	1755301	A	G	E	G
SNP354773	nSNP	268467	1755333	G	A	D	N
SNP204539	nSNP	268584	1755450	A	G	I	V
SNP22047	nSNP	268892	1755758	A	G	I	M
SNP353938	nSNP	271214	1705074	T	C	H	R
SNP247817	nSNP	271586	1705446	T	C	D	G
SNP199049	nSNP	271635	1705495	A	G	S	P
SNP197533	nSNP	273969	1707829	A	C	K	Q
SNP88288	nSNP	276104	1709964	G	A	V	I
SNP67345	nSNP	276123	1709983	T	C	L	S
SNP280101	nSNP	277394	1711257	T	C	L	P
SNP68265	nSNP	279289	1713078	G	T	A	S
SNP188012	nSNP	280760	1714549	A	G	N	S
SNP155274	nSNP	281689	1715478	C	A	R	S
SNP117489	nSNP	281771	1715560	A	G	Q	R
SNP279785	nSNP	283897	1718068	G	T	L	F
SNP344568	nSNP	285912	1720083	T	C	L	S
SNP38270	nSNP	286282	1720453	C	A	P	T
SNP155275	nSNP	286630	1720801	C	T	P	S
SNP137323	nSNP	287496	1721667	A	G	N	D
SNP270878	nSNP	291070	1700603	C	T	G	S
SNP250744	nSNP	291397	1700276	C	T	V	M
SNP176337	nSNP	292536	1699137	C	T	G	D
SNP226311	nSNP	294437	1697236	T	C	K	R
SNP283578	nSNP	294438	1697235	T	C	I	M
SNP320531	nSNP	294658	1697015	T	C	T	A
SNP2961	nSNP	294764	1696909	G	A	P	L
SNP273496	nSNP	295054	1696619	G	A	R	C
SNP360354	nSNP	295998	1695675	A	C	N	H
SNP224408	nSNP	296867	1694806	T	C	S	P
SNP275174	nSNP	298247	1693426	T	C	C	R
SNP274092	nSNP	299179	1692494	T	C	F	L
SNP245211	nSNP	299941	1691732	T	A	I	N
SNP190003	nSNP	300056	1691617	C	T	P	S
SNP278691	nSNP	300442	1691231	T	C	V	A
SNP7328	nSNP	301120	1690549	C	T	C	Y
SNP14188	nSNP	301162	1690507	A	G	I	T
SNP71638	nSNP	301564	1690105	G	T	T	N
SNP303685	nSNP	303297	1688372	C	G	D	H
SNP47878	nSNP	304137	1687532	A	G	T	A
SNP256899	nSNP	304187	1687482	T	C	V	A
SNP107022	nSNP	306042	1685627	A	G	Q	R
SNP362638	nSNP	306112	1685557	C	A	Q	K
SNP26588	nSNP	309204	1682645	G	T	S	I
SNP34957	nSNP	309365	1682484	A	G	I	M
SNP79982	nSNP	309439	1682410	G	A	G	S
SNP83183	nSNP	309861	1681988	T	C	V	A
SNP321093	nSNP	310027	1681822	A	G	N	D
SNP271138	nSNP	311183	1680669	G	A	M	I
SNP110574	nSNP	311381	1680471	A	G	N	D
SNP114090	nSNP	312874	1678978	G	A	V	I
SNP318217	nSNP	313275	1678577	A	G	N	S
SNP197102	nSNP	315435	1676417	C	G	Y	*
SNP297782	nSNP	315665	1676187	C	T	Q	*
SNP100837	nSNP	316441	1675410	G	A	G	D
SNP285561	nSNP	316960	1674888	T	G	M	R
SNP135258	nSNP	317537	1674311	G	A	Q	*
SNP335875	nSNP	322998	1668854	T	C	I	T
SNP79171	nSNP	323190	1668662	T	C	I	T
SNP133029	nSNP	323523	1668329	T	C	L	S
SNP15093	nSNP	328525	1663352	T	C	V	A
SNP225989	nSNP	329144	1662733	T	C	*	R
SNP361418	nSNP	330987	1660890	A	T	T	S
SNP215316	nSNP	330990	1660887	C	T	R	*
SNP200183	nSNP	331149	1660728	T	C	W	R
SNP80559	nSNP	333252	1658625	G	A	G	S
SNP367366	nSNP	333492	1658385	T	C	W	R
SNP352751	nSNP	333972	1657905	C	T	L	F
SNP24871	nSNP	335589	1656288	A	G	I	V
SNP226797	nSNP	336444	1655433	T	C	C	R
SNP105168	nSNP	338339	1653538	G	A	W	*
SNP260022	nSNP	339226	1652651	G	A	G	S
SNP308993	nSNP	340431	1651446	G	A	V	I
SNP359656	nSNP	340626	1651251	C	T	Q	*
SNP337394	nSNP	340883	1650994	T	C	C	R
SNP156790	nSNP	342217	1649661	C	T	H	Y
SNP254378	nSNP	344454	1647423	G	A	M	I
SNP229441	nSNP	344617	1647260	C	T	P	L
SNP331256	nSNP	344828	1647049	A	G	N	D
SNP320273	nSNP	345165	1646712	A	G	I	V
SNP44813	nSNP	347383	1644494	A	T	R	W
SNP70825	nSNP	348644	1643233	G	A	D	N
SNP344204	nSNP	350722	1641155	C	T	H	Y
SNP335542	nSNP	350953	1640924	G	A	D	N
SNP349213	nSNP	354129	1636652	T	C	N	S
SNP225974	nSNP	355767	1638290	T	C	S	P
SNP140703	nSNP	356629	1639152	G	A	R	K
SNP97653	nSNP	358328	1633472	G	A	G	D
SNP181347	nSNP	361390	1630412	C	T	G	D
SNP2751	nSNP	361818	1629984	C	T	G	S
SNP136775	nSNP	361887	1629915	T	G	I	L
SNP65122	nSNP	362620	1629182	C	T	S	N
SNP116254	nSNP	362700	1629102	G	A	L	F
SNP158782	nSNP	364800	1610276	T	C	N	D
SNP9442	nSNP	365836	1611313	A	G	K	E
SNP53585	nSNP	366655	1612133	T	C	K	E
SNP80855	nSNP	366801	1612279	C	T	R	Q
SNP322454	nSNP	367324	1612802	C	T	G	S
SNP202772	nSNP	368398	1613876	G	T	P	H
SNP332707	nSNP	370382	1615860	A	G	V	A
SNP158536	nSNP	371359	1616837	A	G	M	T
SNP265785	nSNP	377886	1623503	T	C	T	A
SNP364627	nSNP	378125	1623742	G	A	T	I
SNP195502	nSNP	378287	1623904	C	A	S	I
SNP175289	nSNP	382473	744967	A	C	S	A
SNP196629	nSNP	382909	745403	A	C	I	M
SNP272185	nSNP	387474	1605114	T	C	I	T
SNP88221	nSNP	387493	1605095	T	C	C	R
SNP230798	nSNP	388057	1604531	A	G	I	M
SNP239571	nSNP	392849	1599739	G	A	A	V
SNP60914	nSNP	394638	1597949	A	G	S	G
SNP224771	nSNP	395445	1597142	G	A	R	K
SNP193988	nSNP	395607	1596980	T	C	M	T
SNP303231	nSNP	396091	1596496	G	A	G	S
SNP144600	nSNP	397193	1595394	A	G	I	M
SNP23000	nSNP	400743	1591844	T	C	K	E
SNP33997	nSNP	402107	1590480	G	A	A	T
SNP83135	nSNP	402117	1590470	C	A	H	Q
SNP11651	nSNP	402572	1590015	G	T	D	Y
SNP1578	nSNP	402877	1589710	G	A	S	N
SNP343286	nSNP	404648	1587938	T	C	*	R
SNP43130	nSNP	405389	1587197	A	G	I	V
SNP213878	nSNP	405687	1586899	T	A	H	Q
SNP49824	nSNP	406020	1586566	A	C	R	S
SNP35422	nSNP	406542	1586044	A	G	I	M
SNP229746	nSNP	406983	1585603	A	G	*	W
SNP268003	nSNP	407414	1585172	A	G	T	A
SNP221857	nSNP	407699	1584887	G	T	G	C
SNP108036	nSNP	407819	1584767	G	A	G	S
SNP307277	nSNP	412083	1580502	G	A	G	R
SNP210804	nSNP	413812	1578774	G	A	G	S
SNP320466	nSNP	414511	1578075	G	T	A	S
SNP271449	nSNP	417415	1575169	G	A	G	S
SNP167660	nSNP	421374	1571210	T	C	Q	R
SNP338257	nSNP	421709	1570875	T	G	N	H
SNP127319	nSNP	422496	1570088	A	G	L	P
SNP347425	nSNP	422501	1570083	G	C	L	V
SNP101882	nSNP	422633	1569951	G	A	Q	*
SNP258083	nSNP	423626	1568958	T	C	T	A
SNP361319	nSNP	427237	1565347	C	T	A	V
SNP328242	nSNP	429740	1562845	A	G	T	A
SNP275242	nSNP	430865	1561720	C	T	H	Y
SNP220779	nSNP	431371	1561214	T	A	M	K
SNP130000	nSNP	431841	1560744	G	A	V	I
SNP210251	nSNP	431858	1560727	G	A	S	N
SNP32796	nSNP	435845	1556741	G	T	K	N
SNP231746	nSNP	436010	1556575	A	C	Y	S
SNP3716	nSNP	438039	1554546	G	A	G	S
SNP188982	nSNP	438158	1554427	C	T	T	M
SNP325675	nSNP	438550	1554035	T	A	N	K
SNP279689	nSNP	438641	1553945	G	A	P	S
SNP160104	nSNP	438753	1553833	T	G	N	T
SNP337608	nSNP	440760	1551824	A	G	D	G
SNP26714	nSNP	440907	1551677	T	C	V	A
SNP249561	nSNP	440970	1551614	C	T	T	I
SNP163390	nSNP	441207	1551377	A	C	D	A
SNP144945	nSNP	441435	1551149	C	T	T	I
SNP336356	nSNP	441900	1550684	T	G	I	R
SNP61381	nSNP	442055	1550529	T	G	I	M
SNP45040	nSNP	442524	1550060	A	G	R	G
SNP350607	nSNP	442858	1549553	A	G	I	V
SNP102142	nSNP	442974	1549437	G	A	G	D
SNP16227	nSNP	443256	1549155	T	C	V	A
SNP255410	nSNP	443416	1548995	G	A	G	R
SNP260147	nSNP	443925	1548486	A	G	N	S
SNP281109	nSNP	445001	1547483	T	C	F	L
SNP96560	nSNP	445938	1546546	G	A	G	D
SNP68690	nSNP	446169	1546315	A	G	K	R
SNP13453	nSNP	448081	1544402	A	T	I	L
SNP229083	nSNP	448491	1543992	G	A	R	H
SNP34988	nSNP	448652	1543831	C	A	H	Q
SNP298249	nSNP	449423	1543060	G	A	E	K
SNP335584	nSNP	449912	1542571	T	C	Y	C
SNP116928	nSNP	450771	1541712	G	T	A	D
SNP366801	nSNP	451750	1540733	A	G	S	G
SNP27879	nSNP	452424	1540059	A	G	N	S
SNP140	nSNP	454434	1538049	T	C	S	G
SNP11680	nSNP	455560	1536922	G	A	H	Y
SNP44063	nSNP	456952	1535530	G	T	A	S
SNP335865	nSNP	457230	1535252	A	G	D	G
SNP237537	nSNP	457261	1535221	G	A	A	T
SNP58972	nSNP	459017	1533465	A	G	T	A
SNP166344	nSNP	459112	1533370	T	C	V	A
SNP69169	nSNP	459372	1533110	A	C	L	F
SNP257153	nSNP	460023	1532459	T	G	I	M
SNP366489	nSNP	466225	1526293	G	T	V	F
SNP125846	nSNP	467219	1525299	G	A	S	N
SNP53198	nSNP	467676	1524842	A	G	R	G
SNP131407	nSNP	468713	1523805	T	C	F	L
SNP220889	nSNP	469048	1523470	A	C	D	A
SNP149167	nSNP	469107	1523411	A	G	I	M
SNP148210	nSNP	469223	1523295	T	C	W	R
SNP322380	nSNP	469371	1523147	T	G	C	W
SNP221528	nSNP	470160	1522358	T	G	C	W
SNP260443	nSNP	470748	1521770	A	C	N	K
SNP159868	nSNP	470959	1521559	T	C	T	A
SNP168980	nSNP	472037	1520481	C	T	R	C
SNP14436	nSNP	474325	1518193	T	A	N	Y
SNP303925	nSNP	475207	1517311	G	A	L	F
SNP130011	nSNP	477156	1515365	C	T	P	S
SNP157438	nSNP	478220	1514301	T	C	F	L
SNP347383	nSNP	478321	1514200	C	T	S	L
SNP155808	nSNP	479439	1513082	A	G	M	V
SNP209028	nSNP	480291	1512230	G	A	D	N
SNP118444	nSNP	480314	1512207	A	G	N	S
SNP86355	nSNP	480716	1511805	T	C	L	P
SNP75608	nSNP	480852	1511669	A	C	I	L
SNP145555	nSNP	481751	1510773	T	A	V	E
SNP89319	nSNP	484574	1507950	C	T	R	*
SNP30496	nSNP	484865	1507659	A	G	R	G
SNP26358	nSNP	487569	1504955	A	G	K	R
SNP197386	nSNP	487577	1504947	T	G	Y	*
SNP188158	nSNP	488329	1504195	C	A	S	Y
SNP82197	nSNP	490791	1501733	T	C	W	R
SNP224824	nSNP	491021	1501503	G	A	S	N
SNP295257	nSNP	491433	1501091	G	T	G	W
SNP48974	nSNP	491619	1500905	A	G	K	E
SNP5338	nSNP	493017	1499507	A	T	E	V
SNP80375	nSNP	493111	1499413	A	G	S	G
SNP146081	nSNP	493125	1499399	C	T	A	V
SNP327189	nSNP	493693	1498831	T	C	*	Q
SNP117555	nSNP	493734	1498790	C	A	P	Q
SNP107730	nSNP	495011	1497513	A	G	*	Q
SNP226364	nSNP	495871	1496653	T	G	I	L
SNP166810	nSNP	496343	1496181	T	C	N	S
SNP37062	nSNP	497535	1494989	T	C	S	G
SNP213314	nSNP	501406	1491118	A	C	*	E
SNP186524	nSNP	501869	1490655	G	C	T	S
SNP36556	nSNP	502626	1489898	T	G	I	L
SNP185296	nSNP	503212	1489312	A	C	F	C
SNP346760	nSNP	503500	1489024	T	C	I	T
SNP248608	nSNP	504567	1487957	G	A	A	T
SNP248602	nSNP	505477	1487047	G	A	G	S
SNP96410	nSNP	508612	1483912	C	T	A	T
SNP317039	nSNP	509291	1483234	C	T	G	D
SNP303814	nSNP	509844	1482681	A	C	Y	*
SNP18673	nSNP	510477	1482048	T	G	N	T
SNP346506	nSNP	510695	1481830	G	A	H	Y
SNP158569	nSNP	512827	1479698	G	A	T	I
SNP326462	nSNP	514315	1478214	T	C	I	M
SNP77607	nSNP	514785	1477744	T	C	Q	R
SNP153100	nSNP	514938	1477591	T	G	D	A
SNP214672	nSNP	516200	1476329	C	T	Q	*
SNP168477	nSNP	516424	1476105	T	C	I	T
SNP299979	nSNP	519599	1472928	A	G	Y	C
SNP346420	nSNP	519802	1472725	A	G	I	M
SNP228024	nSNP	520012	1472511	T	C	L	P
SNP96859	nSNP	520889	1471633	T	C	D	G
SNP240247	nSNP	525489	1467033	A	G	E	G
SNP132423	nSNP	525888	1466634	T	A	L	Q
SNP133145	nSNP	526991	1465531	A	C	*	S
SNP317024	nSNP	527001	1465521	G	T	V	L
SNP54590	nSNP	527841	1464681	A	G	S	G
SNP270163	nSNP	529497	1463025	A	C	N	K
SNP72739	nSNP	531268	1461254	G	A	G	S
SNP79374	nSNP	531541	1460981	C	T	L	F
SNP274011	nSNP	533203	1459319	T	C	*	R
SNP302411	nSNP	533368	1459154	A	G	S	G
SNP263274	nSNP	533958	1458564	T	C	*	R
SNP366361	nSNP	534069	1458453	A	G	I	V
SNP79263	nSNP	535495	978364	T	C	C	R
SNP151974	nSNP	535590	978269	T	G	V	G
SNP133740	nSNP	535743	978116	C	A	A	D
SNP245627	nSNP	536496	977320	G	A	R	K
SNP68808	nSNP	541762	972396	T	C	S	P
SNP197780	nSNP	544251	969907	T	C	F	L
SNP187832	nSNP	544794	969365	T	G	V	G
SNP168417	nSNP	547233	966926	A	G	T	A
SNP72786	nSNP	547377	966782	A	G	K	E
SNP144811	nSNP	548365	965793	A	G	N	S
SNP233375	nSNP	548489	965669	A	G	N	D
SNP234615	nSNP	548568	965590	G	T	Q	H
SNP324508	nSNP	548665	965493	C	T	A	V
SNP333315	nSNP	548779	965379	C	A	P	Q
SNP101797	nSNP	551150	963004	A	G	F	L
SNP145478	nSNP	552466	961687	A	G	K	R
SNP116649	nSNP	553442	960714	C	T	G	S
SNP81131	nSNP	554249	959907	G	A	R	W
SNP289161	nSNP	554694	959462	G	T	P	Q
SNP196011	nSNP	556112	958044	G	A	R	C
SNP201681	nSNP	556317	957839	T	G	D	A
SNP152934	nSNP	556328	957828	A	C	S	A
SNP174787	nSNP	559343	954813	A	C	F	L
SNP48725	nSNP	560055	954101	G	T	A	D
SNP20641	nSNP	560207	953949	A	G	*	R
SNP122445	nSNP	560295	953861	A	G	V	A
SNP355440	nSNP	562511	951645	G	A	H	Y
SNP283684	nSNP	563031	951135	A	G	L	S
SNP257571	nSNP	563075	951091	G	A	H	Y
SNP27964	nSNP	563288	950888	T	C	I	T
SNP358084	nSNP	563991	950185	G	A	V	I
SNP65888	nSNP	565494	948682	A	C	*	Y
SNP281163	nSNP	567326	946850	T	C	W	R
SNP41592	nSNP	567329	946847	T	A	C	S
SNP24685	nSNP	568682	945494	A	G	K	E
SNP144451	nSNP	569307	944869	A	C	L	F
SNP165289	nSNP	571070	943109	A	G	D	G
SNP242803	nSNP	571329	942850	T	A	C	S
SNP99319	nSNP	571385	942794	T	C	I	T
SNP77899	nSNP	571992	942187	A	G	R	G
SNP228891	nSNP	572177	942002	C	A	S	Y
SNP211712	nSNP	572932	941247	C	T	L	F
SNP196185	nSNP	573944	940235	G	A	M	I
SNP290504	nSNP	576082	938097	T	G	I	M
SNP316038	nSNP	577404	936775	G	C	Q	E
SNP111678	nSNP	579777	1355999	T	C	S	P
SNP358159	nSNP	581599	1357821	A	G	D	G
SNP317391	nSNP	582307	1358529	T	G	V	G
SNP234975	nSNP	583357	1353603	T	C	I	T
SNP141458	nSNP	587286	1349680	C	T	V	I
SNP8811	nSNP	588905	1348061	G	T	W	L
SNP65520	nSNP	589117	1347849	A	C	*	Y
SNP242749	nSNP	590156	1346810	T	C	V	A
SNP231210	nSNP	591154	1345811	A	G	D	G
SNP271172	nSNP	591276	1345689	G	A	M	I
SNP144568	nSNP	593329	1343637	A	C	L	F
SNP134081	nSNP	595093	1341873	A	G	N	S
SNP65187	nSNP	596876	1340090	C	T	P	S
SNP365452	nSNP	597491	1339475	G	A	V	I
SNP289838	nSNP	599414	1337552	T	C	L	S
SNP129915	nSNP	601794	1335172	C	T	T	I
SNP190154	nSNP	601917	1335049	G	A	G	D
SNP141221	nSNP	602052	1334914	T	C	V	A
SNP236637	nSNP	603337	1333629	G	A	G	R
SNP38617	nSNP	603769	1333191	A	G	S	G
SNP24421	nSNP	605711	1331250	A	C	K	T
SNP237182	nSNP	605726	1331235	T	C	V	A
SNP312123	nSNP	606303	1330658	G	A	C	Y
SNP263996	nSNP	606442	1330519	A	G	R	G
SNP232708	nSNP	608070	1082035	T	C	V	A
SNP192655	nSNP	609102	1081003	G	A	G	R
SNP150352	nSNP	609242	1080863	C	A	P	Q
SNP212571	nSNP	610475	1079630	C	T	H	Y
SNP18205	nSNP	612738	1077367	C	A	S	I
SNP274169	nSNP	613016	1077089	C	A	D	Y
SNP230467	nSNP	613589	1076516	T	C	N	D
SNP339334	nSNP	614055	1076050	A	C	*	E
SNP50569	nSNP	615179	1074926	T	C	Y	H
SNP47730	nSNP	615435	1074670	A	G	I	M
SNP127388	nSNP	615647	1074458	A	G	S	G
SNP62944	nSNP	616600	1073505	G	A	H	Y
SNP46762	nSNP	616658	1073447	A	G	I	T
SNP368913	nSNP	617407	1072698	T	C	T	A
SNP196894	nSNP	618466	1071639	T	G	D	E
SNP323552	nSNP	618585	1071520	A	G	S	G
SNP349039	nSNP	619250	1070855	T	C	V	A
SNP121952	nSNP	619324	1070781	T	A	N	K
SNP145768	nSNP	626008	1064123	G	A	G	D
SNP167240	nSNP	626596	1063535	T	C	S	P
SNP330824	nSNP	626697	1063434	G	A	C	Y
SNP243126	nSNP	626790	1063341	G	T	S	I
SNP242203	nSNP	628330	1061804	C	T	R	C
SNP85886	nSNP	629485	1060649	A	G	E	G
SNP48432	nSNP	629770	1060364	T	C	I	T
SNP124764	nSNP	629897	1060237	A	G	T	A
SNP100809	nSNP	630232	1059902	T	C	L	S
SNP354930	nSNP	630314	1059820	A	G	*	Q
SNP38817	nSNP	632388	1057744	G	T	W	C
SNP47311	nSNP	632442	1057690	T	G	S	R
SNP142484	nSNP	632443	1057689	A	G	Y	C
SNP154182	nSNP	632960	1057172	A	G	L	S
SNP115092	nSNP	635318	1054814	T	A	S	C
SNP316472	nSNP	635730	1054402	C	T	A	T
SNP261492	nSNP	635757	1054375	G	A	R	*
SNP282957	nSNP	635780	1054352	C	T	M	I
SNP101075	nSNP	636964	1053168	A	G	S	P
SNP217563	nSNP	637987	1052160	A	T	L	I
SNP164187	nSNP	637996	1052151	T	C	I	V
SNP93096	nSNP	639986	1050161	G	A	D	N
SNP236506	nSNP	640231	1049916	G	A	G	D
SNP340877	nSNP	640694	1049453	T	C	F	L
SNP14265	nSNP	642594	1047553	A	G	I	V
SNP145481	nSNP	643745	1046402	C	T	A	V
SNP67015	nSNP	644158	1045989	T	G	I	M
SNP42556	nSNP	644580	1045567	A	G	N	D
SNP159532	nSNP	645131	1045016	T	C	M	T
SNP159026	nSNP	646269	1043878	A	G	S	G
SNP86877	nSNP	646470	1043677	T	A	C	S
SNP226638	nSNP	646715	1043432	C	T	A	V
SNP165261	nSNP	647911	1042235	T	C	I	T
SNP140843	nSNP	648358	1041788	A	G	N	S
SNP98357	nSNP	648706	1041440	G	A	S	N
SNP96346	nSNP	648823	1041323	G	A	R	Q
SNP59714	nSNP	650120	1040026	A	G	*	W
SNP340089	nSNP	650127	1040019	A	G	N	S
SNP286530	nSNP	650128	1040018	C	T	L	F
SNP358242	nSNP	650329	1039817	C	T	P	S
SNP48149	nSNP	650710	1039436	C	T	Q	*
SNP107743	nSNP	650721	1039425	C	T	T	I
SNP57925	nSNP	650731	1039415	A	G	T	A
SNP28665	nSNP	651586	1038560	T	C	F	L
SNP344922	nSNP	652473	1037673	A	G	Y	H
SNP119662	nSNP	653024	1037121	C	A	P	T
SNP124271	nSNP	653300	1036845	A	C	I	L
SNP93633	nSNP	654165	1035980	A	G	R	G
SNP141871	nSNP	655055	1035090	A	G	Q	R
SNP211689	nSNP	655792	1034353	T	C	L	S
SNP287477	nSNP	656382	1033763	T	C	F	L
SNP310278	nSNP	656390	1033755	T	C	F	S
SNP325884	nSNP	656621	1033525	A	C	*	C
SNP264345	nSNP	656724	1033422	C	A	A	D
SNP134886	nSNP	656784	1033362	T	C	V	A
SNP141459	nSNP	657251	1032903	G	A	R	K
SNP348844	nSNP	657509	1032647	A	G	I	M
SNP190522	nSNP	657780	1032376	A	G	Y	C
SNP350068	nSNP	657817	1032339	A	T	S	C
SNP174427	nSNP	658954	1031202	A	T	K	M
SNP64947	nSNP	659659	1030497	A	C	*	S
SNP92798	nSNP	661656	1028499	G	A	G	D
SNP244982	nSNP	661818	1028337	C	G	A	G
SNP37409	nSNP	662092	1028064	A	G	*	W
SNP68231	nSNP	662231	1027925	A	G	I	V
SNP325644	nSNP	663180	1026976	G	C	P	R
SNP308339	nSNP	665046	1025110	G	A	T	I
SNP150040	nSNP	665110	1025046	C	T	M	I
SNP348907	nSNP	665501	1024655	G	A	L	F
SNP324307	nSNP	666155	1024001	C	A	D	Y
SNP189341	nSNP	668962	1021194	C	T	A	T
SNP140086	nSNP	670211	1019945	A	G	I	T
SNP278923	nSNP	670399	1019757	T	C	I	M
SNP112263	nSNP	671098	1019058	T	C	V	A
SNP186413	nSNP	671866	1018290	A	G	H	R
SNP228126	nSNP	672307	1017849	A	G	E	G
SNP311246	nSNP	673254	1016900	T	C	Y	H
SNP269120	nSNP	674687	1015467	A	G	S	G
SNP163882	nSNP	675270	1014884	G	A	M	I
SNP98006	nSNP	675619	1014535	A	G	N	S
SNP163686	nSNP	676588	1013566	T	A	I	K
SNP235067	nSNP	676618	1013536	C	T	T	I
SNP332885	nSNP	676929	1013225	T	G	N	K
SNP348930	nSNP	677416	1012738	T	C	L	S
SNP172105	nSNP	678169	1011985	T	C	V	A
SNP304148	nSNP	679650	1010501	C	T	R	*
SNP308514	nSNP	680935	1009216	A	C	*	E
SNP151908	nSNP	681326	1008825	A	G	I	M
SNP135646	nSNP	683317	1006834	A	C	N	K
SNP220821	nSNP	684236	1005915	C	T	G	R
SNP193609	nSNP	686315	1003836	G	A	G	S
SNP234749	nSNP	688924	1001228	C	T	R	W
SNP43556	nSNP	689314	1000838	G	A	G	S
SNP199676	nSNP	689362	1000790	C	T	R	W
SNP212243	nSNP	690185	999967	T	C	T	A
SNP180391	nSNP	690186	999966	G	A	T	I
SNP178165	nSNP	690189	999963	T	G	Q	P
SNP347977	nSNP	690892	999249	A	G	*	R
SNP159885	nSNP	691289	998852	G	A	T	I
SNP38468	nSNP	691453	998688	T	G	T	P
SNP346845	nSNP	691483	998658	G	A	P	S
SNP165702	nSNP	693820	996321	G	A	R	K
SNP105201	nSNP	694192	995949	G	A	S	N
SNP267001	nSNP	695583	994558	A	G	F	L
SNP168135	nSNP	696565	993576	C	A	M	I
SNP194089	nSNP	697140	993001	T	C	I	M
SNP96584	nSNP	699679	990462	G	A	H	Y
SNP99315	nSNP	700234	989907	C	A	G	C
SNP312848	nSNP	701209	988932	A	G	*	R
SNP88502	nSNP	701590	988551	G	A	H	Y
SNP360381	nSNP	701818	988323	C	T	A	T
SNP90713	nSNP	703789	986354	G	A	S	F
SNP63331	nSNP	704538	985605	T	G	N	H
SNP196912	nSNP	704655	985488	T	C	I	V
SNP10075	nSNP	704782	985361	A	G	F	S
SNP189371	nSNP	704931	985212	T	A	K	*
SNP136590	nSNP	704933	985210	A	T	F	L
SNP154607	nSNP	704942	985197	T	A	S	C
SNP355965	nSNP	705378	984761	C	T	D	N
SNP41991	nSNP	707582	982557	T	C	*	R
SNP136479	nSNP	708233	981905	C	T	G	R
SNP27509	nSNP	709245	980892	A	G	I	M
SNP282499	nSNP	714391	1454411	G	A	G	S
SNP122633	nSNP	715139	1453663	A	C	K	T
SNP213255	nSNP	715166	1453636	T	G	L	R
SNP146090	nSNP	715313	1453489	C	T	A	V
SNP207975	nSNP	716158	1452644	A	G	*	W
SNP109346	nSNP	718166	1450636	T	G	F	V
SNP25028	nSNP	718319	1450483	C	T	R	*
SNP209262	nSNP	718365	1450437	T	G	F	L
SNP343723	nSNP	719587	1449215	C	T	A	V
SNP84597	nSNP	721048	1447754	T	C	F	L
SNP66259	nSNP	721685	1447117	G	A	V	I
SNP134320	nSNP	724101	1444701	C	T	P	L
SNP335945	nSNP	724336	1444466	T	A	S	T
SNP54243	nSNP	725639	1442198	T	G	Y	*
SNP294782	nSNP	727495	1440342	C	A	L	I
SNP340857	nSNP	727702	1440135	A	T	S	C
SNP212264	nSNP	729257	1438580	C	T	P	S
SNP360107	nSNP	731250	1436587	A	G	*	Q
SNP299602	nSNP	732356	1435481	G	T	T	K
SNP131531	nSNP	733204	1434633	A	T	Y	N
SNP42937	nSNP	736745	1430856	T	A	C	S
SNP127868	nSNP	738254	1429347	G	A	M	I
SNP306603	nSNP	738369	1429232	A	G	E	G
SNP143473	nSNP	738864	1428737	T	C	*	R
SNP222800	nSNP	739567	1428034	A	G	I	M
SNP179359	nSNP	739708	1427893	A	C	*	Y
SNP302160	nSNP	739985	1427616	G	A	L	F
SNP347788	nSNP	741396	1426204	A	G	Y	H
SNP366563	nSNP	741852	1425748	G	A	L	F
SNP48963	nSNP	746196	1421419	G	A	L	F
SNP246405	nSNP	746367	1421248	G	A	H	Y
SNP280390	nSNP	746457	1421158	A	C	*	E
SNP230465	nSNP	746731	1420884	G	T	T	K
SNP208084	nSNP	747141	1420474	A	C	*	E
SNP32336	nSNP	750006	1417608	C	G	G	R
SNP2614	nSNP	751190	1416436	A	C	N	T
SNP220189	nSNP	751210	1416416	A	C	Q	H
SNP284263	nSNP	752132	1415494	A	G	I	V
SNP303453	nSNP	752498	1415128	T	C	F	L
SNP154642	nSNP	752576	1415050	G	A	A	T
SNP168788	nSNP	752647	1414979	T	C	I	T
SNP343761	nSNP	752716	1414910	C	T	T	I
SNP264517	nSNP	752839	1414787	T	C	V	A
SNP155412	nSNP	755034	627266	T	C	C	R
SNP100375	nSNP	757094	629326	T	C	*	Q
SNP123598	nSNP	757720	629952	A	G	I	M
SNP223815	nSNP	758471	630703	T	G	Y	D
SNP367880	nSNP	759927	632159	A	C	E	A
SNP332513	nSNP	760086	632318	C	T	T	I
SNP34849	nSNP	760104	632336	T	C	V	A
SNP88071	nSNP	760371	632603	G	A	W	*
SNP231349	nSNP	763938	636171	G	T	R	M
SNP171707	nSNP	764409	636642	A	G	E	G
SNP73449	nSNP	765087	637320	A	G	D	G
SNP220847	nSNP	765722	638267	A	G	I	V
SNP351754	nSNP	767510	640055	G	T	Q	K
SNP232187	nSNP	769255	641889	T	C	T	A
SNP69107	nSNP	770391	643025	G	A	G	S
SNP63969	nSNP	771384	644018	T	C	D	G
SNP169118	nSNP	771396	644030	T	C	N	S
SNP91135	nSNP	771823	644457	C	T	G	S
SNP146681	nSNP	771946	644580	T	C	I	V
SNP245804	nSNP	774620	647254	A	G	L	P
SNP263242	nSNP	776286	649135	T	G	L	W
SNP330115	nSNP	780281	653130	A	G	I	T
SNP357553	nSNP	783242	656091	A	G	N	S
SNP8703	nSNP	783511	656360	A	G	N	D
SNP176729	nSNP	784744	657593	G	A	E	K
SNP119359	nSNP	784792	657641	A	G	K	E
SNP336360	nSNP	786341	1374544	T	G	I	S
SNP62397	nSNP	788980	1371904	A	C	I	L
SNP284462	nSNP	789580	1371304	A	T	R	*
SNP215888	nSNP	789832	1371052	C	T	R	W
SNP194980	nSNP	790088	1370796	C	A	N	K
SNP193126	nSNP	790910	1369974	A	C	L	F
SNP119454	nSNP	794199	1366692	C	T	T	I
SNP271790	nSNP	794271	1366620	T	C	L	P
SNP257172	nSNP	794857	1366034	A	G	Y	H
SNP327303	nSNP	795944	1364943	T	G	Y	S
SNP76592	nSNP	798258	1362629	G	A	G	R
SNP68422	nSNP	798364	1362523	C	A	S	R
SNP133697	nSNP	800595	571618	T	C	N	S
SNP152462	nSNP	800756	571779	T	C	I	M
SNP157770	nSNP	801174	572197	G	A	S	L
SNP326188	nSNP	802550	573573	C	T	A	V
SNP120249	nSNP	803526	574549	G	T	A	S
SNP222210	nSNP	803635	574658	G	T	G	V
SNP183876	nSNP	805397	576420	T	C	S	P
SNP305126	nSNP	805720	576743	A	C	L	F
SNP57932	nSNP	806842	577865	C	T	V	I
SNP220877	nSNP	808697	579720	C	T	A	V
SNP176550	nSNP	808961	579984	A	G	Q	R
SNP10005	nSNP	809258	580281	T	C	Y	H
SNP360819	nSNP	813386	584409	A	C	K	Q
SNP30840	nSNP	813431	584454	A	G	K	E
SNP326004	nSNP	813554	584577	G	A	V	I
SNP43723	nSNP	816780	587803	G	T	A	S
SNP9584	nSNP	817393	588416	T	A	L	H
SNP166986	nSNP	821214	592237	T	C	L	P
SNP91365	nSNP	822559	593582	A	G	K	E
SNP70214	nSNP	825517	596540	T	C	I	T
SNP198401	nSNP	825549	596572	C	A	L	I
SNP100760	nSNP	827069	598092	C	A	S	Y
SNP47150	nSNP	827255	598278	T	C	I	T
SNP570	nSNP	827425	598448	T	G	S	A
SNP204116	nSNP	830307	601330	T	C	N	D
SNP226808	nSNP	830659	601682	C	T	S	N
SNP42713	nSNP	831492	602515	C	A	E	D
SNP12187	nSNP	831883	602906	T	C	N	S
SNP12432	nSNP	832120	603143	A	G	T	A
SNP13903	nSNP	832927	603950	A	G	I	T
SNP156062	nSNP	833899	604920	T	G	T	P
SNP19828	nSNP	834037	605058	G	A	P	S
SNP116148	nSNP	835500	606521	A	G	I	V
SNP250333	nSNP	836346	607367	G	A	V	I
SNP101168	nSNP	838080	609101	T	C	V	A
SNP230678	nSNP	841599	1279671	A	G	I	T
SNP340641	nSNP	841954	1279316	T	C	N	D
SNP46106	nSNP	841990	1279280	T	C	N	D
SNP98252	nSNP	842296	1278975	G	A	A	V
SNP259753	nSNP	843153	1278118	A	G	C	R
SNP151142	nSNP	843201	1278070	A	C	S	A
SNP55322	nSNP	843966	1277305	C	A	A	S
SNP37431	nSNP	844269	1277002	C	T	D	N
SNP201465	nSNP	844608	1276662	G	A	T	I
SNP164843	nSNP	845226	1276044	A	G	V	A
SNP144734	nSNP	845529	1275741	T	C	D	G
SNP237356	nSNP	845639	1275631	A	G	S	P
SNP338930	nSNP	846029	1275241	G	A	R	*
SNP165173	nSNP	846579	1274691	C	A	G	V
SNP114539	nSNP	847074	1274171	A	G	F	L
SNP87539	nSNP	847934	1273310	A	G	*	Q
SNP167793	nSNP	849165	1272079	T	G	*	Y
SNP130679	nSNP	849527	1271717	A	G	K	E
SNP123018	nSNP	849879	1271365	T	C	W	R
SNP196101	nSNP	851428	1269816	T	G	D	E
SNP70977	nSNP	851796	1269448	A	G	I	V
SNP351519	nSNP	854507	1266737	A	C	D	A
SNP214380	nSNP	856047	1265197	C	G	Q	E
SNP203422	nSNP	859166	1262076	C	T	R	C
SNP192241	nSNP	859237	1262005	C	T	P	L
SNP192146	nSNP	859570	1261672	A	G	H	R
SNP229895	nSNP	859943	1261299	C	T	L	F
SNP26563	nSNP	863939	1257420	A	G	D	G
SNP139701	nSNP	864337	1257022	T	C	V	A
SNP83481	nSNP	866908	1254497	A	C	L	F
SNP126609	nSNP	867096	1254309	A	G	T	A
SNP285957	nSNP	867428	1253977	A	C	N	T
SNP308067	nSNP	867636	1253769	G	A	G	R
SNP182336	nSNP	868826	1252581	G	A	P	S
SNP306101	nSNP	870386	1251021	C	T	R	W
SNP344091	nSNP	870953	1250454	T	G	T	P
SNP112044	nSNP	872520	1248887	G	A	T	I
SNP301105	nSNP	872618	1248789	G	C	R	G
SNP303078	nSNP	872669	1248738	T	G	K	Q
SNP348519	nSNP	874384	1247023	C	T	G	R
SNP102914	nSNP	875060	1246347	T	G	V	G
SNP341360	nSNP	875482	1245926	T	C	*	R
SNP283321	nSNP	875605	1245803	G	A	G	R
SNP129010	nSNP	879029	1242380	A	C	*	G
SNP268140	nSNP	880409	1241000	T	G	Y	D
SNP266577	nSNP	883133	1238276	C	T	G	S
SNP82468	nSNP	883818	1237591	G	A	L	F
SNP9851	nSNP	885127	1236282	G	A	R	C
SNP309801	nSNP	885319	1236090	T	C	K	E
SNP187370	nSNP	886007	1235402	A	T	N	K
SNP225567	nSNP	887031	1234378	A	G	W	R
SNP75919	nSNP	887406	1234004	A	G	T	A
SNP252180	nSNP	887967	1233441	C	T	T	M
SNP280190	nSNP	888324	1233084	C	T	T	I
SNP311637	nSNP	888996	1232412	T	G	S	R
SNP178902	nSNP	889072	1232336	A	G	L	S
SNP47148	nSNP	889905	1231503	G	A	R	W
SNP115477	nSNP	891933	1229476	G	A	L	F
SNP331584	nSNP	892513	1228896	T	G	N	T
SNP106800	nSNP	892782	1228627	C	T	G	S
SNP209851	nSNP	892837	1228572	C	T	C	Y
SNP357438	nSNP	893300	1228108	T	C	S	P
SNP37818	nSNP	893801	1227607	C	T	P	S
SNP218808	nSNP	898199	1223209	A	G	S	P
SNP191064	nSNP	898271	1223137	G	T	P	T
SNP200083	nSNP	898368	1223040	C	T	S	N
SNP43091	nSNP	899496	1221912	C	T	T	M
SNP122717	nSNP	900571	1220836	A	G	N	D
SNP108052	nSNP	900799	1220608	A	G	S	G
SNP28681	nSNP	901730	1219677	G	T	G	V
SNP305450	nSNP	903884	1217523	A	G	S	G
SNP145285	nSNP	905766	1215641	C	T	A	V
SNP196830	nSNP	906374	1215033	G	T	R	S
SNP127929	nSNP	906772	1214635	A	G	N	D
SNP9862	nSNP	907678	1213729	T	C	T	A
SNP354108	nSNP	908672	1212735	T	A	D	V
SNP41966	nSNP	909099	1212308	C	T	M	I
SNP86427	nSNP	909748	1211659	G	A	A	T
SNP30422	nSNP	910233	1211174	A	G	R	G
SNP158464	nSNP	911819	1209589	G	T	R	S
SNP159738	nSNP	911866	1209542	A	G	K	E
SNP350751	nSNP	912327	1209081	T	C	I	T
SNP269430	nSNP	912353	1209055	T	G	H	Q
SNP176763	nSNP	912393	1209015	C	A	A	D
SNP46976	nSNP	912725	1208683	G	T	L	F
SNP235908	nSNP	913504	1207904	T	C	F	L
SNP104505	nSNP	913955	1207453	A	G	V	A
SNP34704	nSNP	914872	1206536	T	C	T	A
SNP325441	nSNP	914959	1206449	C	T	A	T
SNP4918	nSNP	916403	1205005	G	T	S	I
SNP68118	nSNP	916936	1204472	G	A	A	T
SNP24837	nSNP	918440	1202968	T	C	S	P
SNP84614	nSNP	918499	1202909	G	A	G	S
SNP266911	nSNP	921256	1200152	C	T	E	K
SNP291203	nSNP	921986	1199422	A	C	S	A
SNP207484	nSNP	922431	1198977	A	G	V	A
SNP252588	nSNP	923612	1197796	C	T	G	S
SNP42691	nSNP	924707	1196701	A	G	I	T
SNP8826	nSNP	925502	1195906	A	G	F	S
SNP133272	nSNP	925974	1195434	C	T	H	Y
SNP51836	nSNP	926850	1194558	A	T	R	*
SNP296079	nSNP	927804	1193604	C	T	P	S
SNP85959	nSNP	927977	1193431	A	C	Y	S
SNP212507	nSNP	928071	1193337	G	T	E	*
SNP168933	nSNP	928824	1192584	G	T	G	C
SNP128296	nSNP	932959	793803	A	C	E	A
SNP334900	nSNP	933097	793941	C	A	P	H
SNP36384	nSNP	934373	795217	A	G	I	V
SNP186869	nSNP	934514	795358	A	G	N	D
SNP12551	nSNP	938703	799547	A	G	I	V
SNP23775	nSNP	939056	799900	C	A	F	L
SNP101973	nSNP	939349	800193	A	G	Y	C
SNP38796	nSNP	939503	800347	A	C	Y	*
SNP296440	nSNP	939505	800349	A	G	Y	H
SNP203601	nSNP	940776	801620	A	G	I	T
SNP44848	nSNP	944648	805483	A	G	D	G
SNP231999	nSNP	944680	805515	A	G	N	D
SNP214699	nSNP	945171	806008	G	A	V	I
SNP208939	nSNP	945588	806425	G	A	V	I
SNP35960	nSNP	946995	807832	T	C	H	R
SNP60532	nSNP	947324	808161	C	T	E	K
SNP39958	nSNP	947770	808607	A	G	L	P
SNP266945	nSNP	948682	809519	T	C	I	V
SNP194443	nSNP	949661	810498	G	A	A	T
SNP47332	nSNP	951001	811838	C	T	R	H
SNP332010	nSNP	953485	814322	G	T	P	Q
SNP223997	nSNP	957503	818340	T	G	L	V
SNP92575	nSNP	958187	819024	A	G	R	G
SNP96577	nSNP	958567	819404	T	C	I	T
SNP172169	nSNP	965017	825856	A	C	Y	S
SNP274567	nSNP	965154	825993	T	G	S	A
SNP15363	nSNP	965443	826282	A	G	N	S
SNP16381	nSNP	965981	826820	C	A	K	N
SNP102335	nSNP	968452	829291	C	T	A	T
SNP333530	nSNP	968915	829754	C	T	V	I
SNP262873	nSNP	970386	831225	C	T	A	T
SNP217480	nSNP	970715	831554	A	C	V	G
SNP287422	nSNP	972035	832874	G	T	G	V
SNP196776	nSNP	972412	833251	A	T	S	C
SNP223318	nSNP	972523	833362	T	G	C	G
SNP225615	nSNP	973902	834741	A	G	N	D
SNP353304	nSNP	975592	836431	T	C	I	M
SNP272400	nSNP	976371	837210	T	C	K	E
SNP190116	nSNP	976465	837304	A	C	N	K
SNP224435	nSNP	978240	839080	C	T	A	V
SNP141338	nSNP	979544	840384	C	T	V	I
SNP285190	nSNP	983134	843974	A	C	H	P
SNP227945	nSNP	983998	844838	A	G	E	G
SNP60727	nSNP	984064	844904	C	T	T	I
SNP356906	nSNP	988456	849293	G	A	A	T
SNP120962	nSNP	988552	849387	A	G	K	R
SNP128207	nSNP	988980	849815	C	T	M	I
SNP169044	nSNP	989297	850132	A	G	Y	H
SNP10798	nSNP	989455	850290	A	G	I	T
SNP359630	nSNP	990694	851527	A	T	F	I
SNP143366	nSNP	990706	851539	C	T	A	T
SNP31450	nSNP	991718	852550	A	G	I	V
SNP130306	nSNP	991766	852598	T	G	F	V
SNP340968	nSNP	991940	852772	C	T	P	S
SNP49766	nSNP	993053	853885	C	T	A	V
SNP62815	nSNP	993345	854177	G	T	K	N
SNP198720	nSNP	993553	854385	T	C	Y	H
SNP127880	nSNP	995873	857371	T	G	S	A
SNP2534	nSNP	995924	857422	G	A	A	T
SNP22896	nSNP	995972	857470	T	C	C	R
SNP217352	nSNP	999302	860912	A	G	T	A
SNP191751	nSNP	1001154	862764	C	T	T	I
SNP314194	nSNP	1002989	864599	G	T	Q	H
SNP169177	nSNP	1005087	866697	A	G	S	G
SNP166425	nSNP	1005760	867370	T	G	V	G
SNP268799	nSNP	1007583	869193	G	T	V	F
SNP13747	nSNP	1008412	870022	T	C	I	T
SNP168694	nSNP	1011723	873327	T	C	Y	C
SNP166058	nSNP	1012041	873645	T	C	N	S
SNP82291	nSNP	1012635	874239	T	G	I	S
SNP234270	nSNP	1013914	875518	C	T	G	R
SNP204433	nSNP	1014699	876303	G	A	A	V
SNP37625	nSNP	1016262	877866	G	A	T	I
SNP259383	nSNP	1016441	878045	C	T	M	I
SNP58729	nSNP	1016478	878082	A	G	I	T
SNP228115	nSNP	1019016	880617	G	A	S	N
SNP144054	nSNP	1020828	882429	A	G	*	Q
SNP22128	nSNP	1025836	887437	G	A	T	I
SNP242610	nSNP	1026389	887990	T	C	T	A
SNP149811	nSNP	1030109	891710	C	A	V	L
SNP57867	nSNP	1030960	892561	A	G	V	A
SNP220377	nSNP	1030978	892579	A	G	M	T
SNP207438	nSNP	1031624	893225	C	T	A	T
SNP361143	nSNP	1032569	894170	T	G	E	A
SNP347421	nSNP	1032570	894171	C	A	E	*
SNP151699	nSNP	1033813	895417	T	C	N	S
SNP149177	nSNP	1036656	898260	T	C	T	A
SNP192024	nSNP	1036722	898326	T	A	I	F
SNP188446	nSNP	1037001	898605	G	T	A	D
SNP237544	nSNP	1038464	900068	T	C	N	D
SNP218644	nSNP	1040440	902045	T	G	D	E
SNP103444	nSNP	1045486	907094	T	C	N	D
SNP185334	nSNP	1045743	907351	A	T	L	H
SNP151043	nSNP	1046194	907802	T	C	T	A
SNP15388	nSNP	1046701	908309	C	T	S	N
SNP210479	nSNP	1048269	909877	A	G	S	P
SNP36479	nSNP	1049495	911103	A	G	V	A
SNP344448	nSNP	1050123	911731	T	C	I	M
SNP133895	nSNP	1050382	911990	A	G	V	A
SNP260265	nSNP	1051762	913370	C	T	S	L
SNP141496	nSNP	1052319	913927	A	G	N	D
SNP281132	nSNP	1054747	916354	T	G	N	K
SNP9350	nSNP	1057275	918882	A	T	I	N
SNP278761	nSNP	1058263	919870	T	C	T	A
SNP256833	nSNP	1058383	919990	C	T	A	T
SNP103703	nSNP	1059484	921091	A	G	L	S
SNP207783	nSNP	1059602	921209	G	C	H	D
SNP228054	nSNP	1060165	921771	A	G	I	T
SNP258490	nSNP	1060517	922123	T	C	K	E
SNP272025	nSNP	1060610	922216	C	T	V	I
SNP314720	nSNP	1060948	922554	T	C	N	S
SNP41052	nSNP	1061271	922877	T	C	I	M
SNP228087	nSNP	1061338	922944	T	C	H	R
SNP279935	nSNP	1062565	924171	G	C	S	W
SNP207737	nSNP	1063143	924749	C	T	A	T
SNP349708	nSNP	1064439	926045	A	T	L	*
SNP302772	nSNP	1064648	926254	A	T	N	K
SNP331608	nSNP	1065939	927545	C	A	S	I
SNP289947	nSNP	1066831	928437	A	G	L	S
SNP77031	nSNP	1067293	928899	T	C	I	M
SNP187134	nSNP	1067801	929407	G	T	A	E
SNP280076	nSNP	1069185	930791	T	C	N	D
SNP99886	nSNP	1070740	932345	G	T	K	N
SNP359059	nSNP	1071463	933068	A	C	H	P
SNP302736	nSNP	1072169	933774	A	G	I	M
SNP85714	nSNP	1074442	1282281	T	C	D	G
SNP173515	nSNP	1078323	1286167	A	C	C	W
SNP152569	nSNP	1078760	1286604	T	C	E	G
SNP292508	nSNP	1078991	1286835	T	C	D	G
SNP224563	nSNP	1083141	1290929	T	C	D	G
SNP7360	nSNP	1083372	1291160	A	G	I	T
SNP172045	nSNP	1084287	1292075	G	A	D	N
SNP335838	nSNP	1085160	1292950	C	A	S	I
SNP150378	nSNP	1085455	1293246	C	A	K	N
SNP283763	nSNP	1086007	1293798	A	G	L	P
SNP346329	nSNP	1086020	1293811	G	A	R	W
SNP20536	nSNP	1086188	1293979	G	A	L	F
SNP63838	nSNP	1086220	1294011	T	C	*	W
SNP10127	nSNP	1086438	1294229	A	G	L	S
SNP262145	nSNP	1087319	1295110	G	A	W	*
SNP6292	nSNP	1090241	1298015	G	A	S	L
SNP20410	nSNP	1090835	1298609	G	A	T	I
SNP26053	nSNP	1091209	1298983	A	G	F	S
SNP200733	nSNP	1093554	1301328	G	A	P	S
SNP62770	nSNP	1095379	1303153	A	G	V	A
SNP364093	nSNP	1095464	1303238	G	A	P	S
SNP168511	nSNP	1096272	1304046	A	C	S	A
SNP282781	nSNP	1096680	1304454	T	G	T	P
SNP149292	nSNP	1097253	1305027	T	C	T	A
SNP139267	nSNP	1098227	1306001	T	C	I	V
SNP239023	nSNP	1099305	1307079	A	T	L	F
SNP164191	nSNP	1100137	1307911	T	C	L	S
SNP50533	nSNP	1100403	1308177	A	G	R	G
SNP291055	nSNP	1101602	1309376	C	T	R	K
SNP228764	nSNP	1101656	1309430	C	A	R	L
SNP139469	nSNP	1102185	1309959	T	C	T	A
SNP182061	nSNP	1103383	1311157	C	T	A	T
SNP325841	nSNP	1103799	1311573	T	C	D	G
SNP952	nSNP	1103938	1311712	T	C	T	A
SNP128330	nSNP	1103994	1311768	T	G	K	T
SNP326052	nSNP	1105316	1313090	G	A	T	M
SNP200678	nSNP	1106224	1313998	T	C	K	E
SNP164559	nSNP	1106424	1314198	T	C	H	R
SNP22468	nSNP	1107012	1314786	A	G	V	A
SNP179925	nSNP	1109912	1317686	A	G	C	R
SNP361275	nSNP	1110884	1318659	G	T	P	Q
SNP210354	nSNP	1113058	1320835	T	C	L	S
SNP202770	nSNP	1113073	1320850	G	A	S	N
SNP47407	nSNP	1113151	1320928	T	C	I	T
SNP178563	nSNP	1119411	1327206	C	T	L	F
SNP261982	nSNP	1119499	1327294	A	G	D	G
SNP154870	nSNP	1120302	1328097	G	A	A	T
SNP74343	nSNP	1121102	1328897	C	T	H	Y
SNP75345	nSNP	1121217	1329012	A	T	Q	L
SNP40316	nSNP	1121222	1329017	A	G	I	V
SNP274455	nSNP	1123405	1084344	C	A	A	S
SNP342190	nSNP	1123542	1084481	G	T	S	Y
SNP258831	nSNP	1124777	1085716	C	T	G	S
SNP261293	nSNP	1125641	1086580	T	C	I	V
SNP210706	nSNP	1125743	1086682	G	T	P	T
SNP288793	nSNP	1126201	1087140	G	T	S	Y
SNP202612	nSNP	1128567	1089507	G	A	T	I
SNP143236	nSNP	1128700	1089640	T	C	S	G
SNP215940	nSNP	1128936	1089876	A	C	V	G
SNP12310	nSNP	1129454	1090394	G	A	C	Y
SNP137126	nSNP	1129789	1090729	A	G	I	V
SNP47993	nSNP	1131632	1092572	A	G	M	V
SNP146384	nSNP	1133776	1094725	A	G	R	G
SNP166766	nSNP	1134369	1095318	T	G	I	R
SNP140926	nSNP	1134786	1095735	G	A	G	D
SNP364262	nSNP	1135200	1096149	T	C	C	R
SNP220065	nSNP	1135245	1096194	G	A	A	T
SNP336378	nSNP	1135249	1096198	T	C	I	T
SNP92371	nSNP	1135581	1096530	G	A	A	T
SNP346754	nSNP	1136221	1097170	T	C	I	T
SNP127596	nSNP	1136773	1097722	A	G	S	G
SNP95582	nSNP	1137247	1098196	A	G	I	V
SNP343365	nSNP	1138701	1099650	A	G	K	E
SNP282976	nSNP	1141663	1102612	T	C	I	V
SNP130116	nSNP	1144157	1105106	G	A	E	K
SNP258951	nSNP	1144257	1105206	A	G	Y	C
SNP102460	nSNP	1144560	1105509	G	A	T	I
SNP324727	nSNP	1144936	1105885	T	C	S	G
SNP236782	nSNP	1147796	1108744	G	C	M	I
SNP6168	nSNP	1150248	1111197	T	A	C	S
SNP154814	nSNP	1151025	1111974	A	G	T	A
SNP34082	nSNP	1153466	1114414	T	G	Y	D
SNP322491	nSNP	1158344	1119292	A	G	V	A
SNP225612	nSNP	1158569	1119517	C	T	R	K
SNP212787	nSNP	1158708	1119656	A	C	F	V
SNP103122	nSNP	1160733	1121681	C	T	V	I
SNP108582	nSNP	1162925	1123873	A	G	V	A
SNP66950	nSNP	1166893	1127841	C	A	E	*
SNP144760	nSNP	1167628	1128576	G	A	P	S
SNP282262	nSNP	1169599	1130535	G	T	P	Q
SNP137653	nSNP	1169612	1130548	C	T	E	K
SNP49965	nSNP	1169950	1130886	T	C	H	R
SNP138359	nSNP	1170173	1131109	T	C	K	E
SNP182275	nSNP	1170248	1131184	A	C	Y	D
SNP209320	nSNP	1170538	1131474	T	C	D	G
SNP97108	nSNP	1171314	1132250	G	A	A	V
SNP162347	nSNP	1173244	1134180	C	T	D	N
SNP166791	nSNP	1173246	1134182	T	C	D	G
SNP310401	nSNP	1173325	1134261	G	A	R	C
SNP275523	nSNP	1177820	1138755	C	T	G	S
SNP282645	nSNP	1179527	1140462	A	C	I	R
SNP158894	nSNP	1181772	1142707	G	A	L	F
SNP170117	nSNP	1182592	1143527	C	A	K	N
SNP139453	nSNP	1182594	1143529	T	C	K	E
SNP101624	nSNP	1182599	1143534	C	T	G	D
SNP241539	nSNP	1182648	1143583	T	C	T	A
SNP188994	nSNP	1183285	1144220	A	G	N	S
SNP102679	nSNP	1183412	1144347	C	A	N	K
SNP145194	nSNP	1183881	1144816	A	C	I	L
SNP117293	nSNP	1184200	1145135	C	T	A	V
SNP177807	nSNP	1184364	1145299	G	T	A	S
SNP34120	nSNP	1184895	1145830	A	G	I	V
SNP261408	nSNP	1185591	1146526	T	C	T	A
SNP346948	nSNP	1188856	1149791	T	A	L	F
SNP163253	nSNP	1189189	1150124	G	T	Y	*
SNP287892	nSNP	1189261	1150196	T	A	E	D
SNP288948	nSNP	1189425	1150362	G	A	S	L
SNP218164	nSNP	1195849	1156786	T	G	N	K
SNP187528	nSNP	1195928	1156865	A	G	N	D
SNP73062	nSNP	1196126	1157063	A	G	N	D
SNP263087	nSNP	1198015	1158952	T	G	T	P
SNP253278	nSNP	1198333	1159270	T	C	K	E
SNP230891	nSNP	1200370	1161305	A	G	I	T
SNP168285	nSNP	1201380	1162315	G	T	A	D
SNP114651	nSNP	1201922	1162857	G	A	S	F
SNP14744	nSNP	1202899	1163834	G	A	R	H
SNP159119	nSNP	1204808	1165742	C	T	A	T
SNP67053	nSNP	1205235	1166168	A	G	C	R
SNP99745	nSNP	1206954	1167885	C	T	G	E
SNP119728	nSNP	1207883	1168814	C	A	S	Y
SNP114629	nSNP	1209268	1170198	A	G	L	P
SNP161906	nSNP	1209833	1170763	A	G	S	P
SNP61219	nSNP	1212229	1171979	T	C	S	G
SNP61770	nSNP	1212273	1172023	A	C	I	R
SNP20813	nSNP	1212631	1172381	A	G	C	R
SNP184218	nSNP	1213735	1173484	T	C	Q	R
SNP6177	nSNP	1216090	1175839	C	T	V	I
SNP214093	nSNP	1217116	1176865	A	C	Y	D
SNP184027	nSNP	1217770	1177519	T	C	I	V
SNP1008	nSNP	1218931	1178680	A	C	I	R
SNP38410	nSNP	1219426	1179175	A	G	I	T
SNP49668	nSNP	1219901	1179650	G	T	T	K
SNP142035	nSNP	1220358	1180107	T	C	I	V
SNP185641	nSNP	1220783	1180532	G	A	V	I
SNP287175	nSNP	1223211	1182960	T	C	T	A
SNP164480	nSNP	1224869	1184618	A	G	N	D
SNP135028	nSNP	1225214	1184963	T	C	F	L
SNP340092	nSNP	1226193	1185942	A	G	N	S
SNP341475	nSNP	1226286	1186035	G	A	R	K
SNP133561	nSNP	1230880	714359	T	C	H	R
SNP276137	nSNP	1231489	713750	C	A	*	Y
SNP31458	nSNP	1232345	712894	G	A	A	T
SNP170061	nSNP	1233118	712121	T	C	R	G
SNP212919	nSNP	1234827	710411	G	T	T	N
SNP159239	nSNP	1234865	710373	C	A	G	W
SNP237078	nSNP	1235159	710079	G	T	N	K
SNP238111	nSNP	1237999	707239	C	T	G	R
SNP338955	nSNP	1239739	705460	C	T	A	V
SNP2941	nSNP	1240100	705099	C	A	Q	K
SNP61516	nSNP	1240605	704594	T	C	W	R
SNP241007	nSNP	1240965	704234	A	G	I	V
SNP160031	nSNP	1241111	704088	G	A	S	N
SNP122595	nSNP	1244273	700926	G	A	D	N
SNP239649	nSNP	1245748	699451	C	T	T	M
SNP163396	nSNP	1247085	698114	T	C	I	T
SNP225566	nSNP	1247102	698097	A	G	Q	R
SNP352115	nSNP	1247683	697516	A	C	Q	H
SNP272222	nSNP	1247942	697257	A	G	T	A
SNP350106	nSNP	1248130	697069	T	C	I	T
SNP25655	nSNP	1248410	696789	C	T	R	W
SNP114094	nSNP	1248572	696627	A	G	T	A
SNP314838	nSNP	1248704	696495	A	G	T	A
SNP304825	nSNP	1249559	695640	C	T	H	Y
SNP135078	nSNP	1250285	694914	C	T	H	Y
SNP43890	nSNP	1253031	692361	A	G	N	D
SNP315705	nSNP	1253760	691632	C	T	Q	*
SNP247433	nSNP	1255798	689594	G	A	G	S
SNP335370	nSNP	1256831	688561	G	A	A	T
SNP192258	nSNP	1258096	687296	A	G	C	R
SNP316482	nSNP	1259415	685977	A	G	N	D
SNP290647	nSNP	1260364	685028	T	C	H	R
SNP161288	nSNP	1260478	684914	A	C	I	R
SNP92189	nSNP	1265734	679659	C	T	W	*
SNP175294	nSNP	1265769	679624	T	G	N	T
SNP211348	nSNP	1266702	678691	G	A	M	I
SNP239995	nSNP	1267458	677935	T	C	S	P
SNP20534	nSNP	1271291	674102	T	C	F	L
SNP294249	nSNP	1271964	673429	G	T	S	R
SNP56076	nSNP	1273286	672107	C	A	L	M
SNP57534	nSNP	1273487	671906	A	G	M	V
SNP106283	nSNP	1273567	671826	T	C	V	A
SNP105687	nSNP	1273809	671584	T	G	Y	*
SNP190478	nSNP	1276356	669037	G	A	G	D
SNP286507	nSNP	1277134	668259	A	G	F	L
SNP179990	nSNP	1277340	668053	T	C	*	W
SNP50574	nSNP	1278392	667001	T	C	S	P
SNP45310	nSNP	1278794	666599	C	T	H	Y
SNP23753	nSNP	1279744	665649	A	G	E	G
SNP217498	nSNP	1280885	664508	T	C	*	Q
SNP105498	nSNP	1281945	663466	C	T	P	L
SNP222002	nSNP	1282356	663055	G	T	R	I
SNP359110	nSNP	1282744	662667	T	C	V	A
SNP96593	nSNP	1288074	569965	T	C	R	G
SNP284177	nSNP	1288411	569628	T	C	E	G
SNP102171	nSNP	1288413	569626	T	C	R	G
SNP166031	nSNP	1289499	568540	A	C	Q	H
SNP136906	nSNP	1290907	567141	A	C	N	K
SNP162749	nSNP	1290944	567104	T	C	S	G
SNP153336	nSNP	1291516	566532	C	A	*	Y
SNP322191	nSNP	1292285	565763	T	A	S	C
SNP295058	nSNP	1292330	565718	A	G	S	P
SNP8981	nSNP	1292498	565550	T	C	S	G
SNP242558	nSNP	1293554	564494	G	A	R	Q
SNP184992	nSNP	1296927	561121	T	C	F	L
SNP32070	nSNP	1297332	560716	A	G	I	V
SNP31921	nSNP	1298969	559079	G	A	S	F
SNP152976	nSNP	1298975	559073	G	T	A	E
SNP252691	nSNP	1300041	558007	G	A	L	F
SNP89344	nSNP	1300374	557674	C	T	A	T
SNP153996	nSNP	1300390	557658	T	C	H	R
SNP141208	nSNP	1300762	557286	G	A	H	Y
SNP164982	nSNP	1301823	556225	G	A	V	I
SNP98667	nSNP	1302776	555272	A	G	K	R
SNP240860	nSNP	1302946	555102	C	T	G	S
SNP187457	nSNP	1303274	554774	T	C	K	E
[truncated: 1,369 more rows]
