# Supplementary material for: Complete Genomic Characterization of a Pathogenic A.II Strain of Francisella tularensis Subspecies tularensis
Source: PLoS One. 2007 Sep 26;2(9):e947. doi: 10.1371/journal.pone.0000947 (PMC1978527; doi:10.1371/journal.pone.0000947)
Supplement: Table S3 — LCBs above 10 Kb between Francisella tularensis subsp. tularensis WY96 and Schu S4. (0.03 MB XLS) [file pone.0000947.s003.xls]

## Sheet: Table S4
Table S4. LCBs above 10 Kb between Francisella tularensis subsp. tularensis strains WY96 and Schu S4
	WY96	WY96	Schu S4	Schu S4	LCB		Difference
Name	Start Pos	Stop Pos	Start Pos	Stop Pos	Size (bp)	Orientation	from Previous
I1	4042	27169	1845644	1868765	23127	inversion	orientation change
I2	72287	93651	1800856	1822217	21364	inversion	gapped (-23427 bp)
F1	93651	185675	8742	100776	92024	forward	orientation change
F2	185675	220904	101040	136266	35229	forward	gapped (264 bp)
F3	220904	271293	136454	186877	50389	forward	gapped (188 bp)
I3	276421	294496	1689606	1707684	18075	inversion	orientation change
F4	306210	321572	1649695	1665062	15362	forward	orientation change
I4	322496	335619	1665062	1678197	13123	inversion	orientation change
I5	335619	408133	1576237	1648772	72514	inversion	gapped (-16290 bp)
I6	408133	425676	1498983	1516524	17543	inversion	gapped (-59713 bp)
F5	428140	448493	1478174	1498538	20353	forward	orientation change
I7	449218	474777	1450474	1476020	25559	inversion	orientation change
I8	474777	516929	1408252	1450362	42152	inversion	gapped (-112 bp)
I9	546037	570193	1287847	1312006	24156	inversion	gapped (-96246 bp)
F6	570193	610173	799170	839152	39980	forward	orientation change
I10	610173	625402	1517392	1532614	15229	inversion	orientation change
F7	625402	637433	753170	765200	12031	forward	orientation change
F8	647548	658740	774699	785891	11192	forward	gapped (9499 bp)
I11	661732	692932	1252472	1283675	31200	inversion	orientation change
I12	692932	715402	1229838	1252284	22470	inversion	gapped (-188 bp)
I13	715659	735651	1312006	1331999	19992	inversion	gapped (59722 bp)
I14	746970	790572	1532614	1576237	43602	inversion	gapped (200615 bp)
F9	793442	855389	932602	994561	61947	forward	orientation change
F10	858395	934916	996787	1073311	76521	forward	gapped (2226 bp)
I15	934916	976416	537739	579264	41500	inversion	orientation change
I16	979503	1083227	606879	710637	103724	inversion	gapped (27615 bp)
F11	1083227	1171671	1122288	1210740	88444	forward	orientation change
F12	1171671	1189582	1211921	1229838	17911	forward	gapped (1181 bp)
I17	1190535	1258689	862670	930871	68154	inversion	orientation change
I18	1258689	1282090	839181	862553	23401	inversion	gapped (-117 bp)
F13	1290218	1330083	1082431	1122288	39865	forward	orientation change
I19	1330083	1353820	583141	606879	23737	inversion	orientation change
I20	1361718	1374995	785891	799170	13277	inversion	gapped (179012 bp)
F14	1375903	1414459	1332764	1371321	38556	forward	orientation change
I21	1414459	1431472	736130	753168	17013	inversion	orientation change
I22	1431670	1442803	725035	736130	11133	inversion	gapped (FTW 198 bp )
I23	1443768	1457214	711589	725035	13446	inversion	gapped (FTW 965 bp)
I24	1457214	1548208	444277	535309	90994	inversion	gapped (-176280 bp)
I25	1549899	1608982	383611	442686	59083	inversion	gapped (-1591 bp)
F15	1609877	1622462	364401	376983	12585	forward	orientation change
I26	1639786	1683028	308822	352092	43242	inversion	orientation change
I27	1683028	1703710	287967	308642	20682	inversion	gapped (-180 bp)
I28	1729815	1747139	243132	260455	17324	inversion	gapped (-27512 bp)
I29	1757183	1804504	186877	234192	47321	inversion	gapped (-8940 bp)
I30	1805427	1838898	1727434	1760927	33471	inversion	gapped (1493242 bp)
I31	1838898	1857807	1708440	1727334	18909	inversion	gapped (104953 bp)
F16	1857807	1871167	1832287	1845644	13360	forward	orientation change
F17	1884580	1898477	1878952	1892820	13897	forward	gapped (33308 bp)
