# Supplementary material for: Complete Genomic Characterization of a Pathogenic A.II Strain of Francisella tularensis Subspecies tularensis
Source: PLoS One. 2007 Sep 26;2(9):e947. doi: 10.1371/journal.pone.0000947 (PMC1978527; doi:10.1371/journal.pone.0000947)
Supplement: Table S4 — MUMmer Coords Comparisons for Dot Plot of Francisella tularensis subsp. tularensis. (0.04 MB XLS) [file pone.0000947.s004.xls]

## Sheet: Table S5
Table S5. MUMmer Coords Comparisons for Dot Plot of Francisella tularensis subsp. tularensis (WY96 vs Schu S4)
WY96																	Schu S4
Start	Stop		Start	Stop	Start	Closest Left	Closest Left	Closest IS	Stop	Closest Right	Closest Right	Closest Right	Flanking	IS			Start	Stop		Start
Position	Position	DR	Gene	Gene	Locus	ISFtu Element	ISFtu Locus	Position (L)	Locus	ISFtu Element	ISFtu Locus	ISFtu Position	IS Code(s)	Orientation	Length	Note	Position	Position	Length	Gene
1	4041		dnaN	ISFtu1	FTW_0001				FTW_0004	ISFtu1	FTW_0004	3108..3988	5		4041		1	4041	4041	99.73
3103	28121	DR2	ISFtu1	Putative menbrane transporter	FTW_0004	ISFtu1	FTW_0004	3108..3988	FTW_0035	ISFtu1	FTW_0033	27236..28116	1	Inversion	25019		1869735	1844691	25045	99.62
27170	62740	DR2	ISFtu1	ISFtu1	FTW_0033	ISFtu1	FTW_0033	27236..28116	FTW_0055	ISFtu1	FTW_0056	61855..62735	1	Inversion	35571		1801625	1766055	35571	99.8
61789	63835													Inversion	2047		1832744	1830699	2046	99.51
63953	72299		kdpA	hypothetical protein	FTW_0059	ISFtu1	FTW_0056	61855..62735	FTW_0064				0	Inversion	8347		1830699	1822352	8348	99.82
72287	93832		hypothetical protein	ISFtu1	FTW_0064				FTW_0081	ISFtu1	FTW_0081	92947..93827	5	Inversion	21546		1822216	1800674	21543	99.79
93651	185683		ISFtu1	hypothetical protein	FTW_0081	ISFtu1	FTW_0081	92947..93827	FTW_0178				5		92033		8742	100784	92043	99.78
185675	220901		hypothetical protein	oligopeptide permease protein, ABC transporter	FTW_0178	ISFtu1	FTW_0180	186754..187634	FTW_0210				5		35227	1st 35K region for age estimates; ISFtu2 (FTW_0182) next to ISFtu1	101040	136263	35224	99.75
220901	271302		oligopeptide permease protein, ABC transporter	ISFtu1	FTW_0210				FTW_0262	ISFtu1	FTW_0262	270407..271287	5		50402		136451	186886	50436	99.74
270338	276420		ISFtu1	ISFtu1	FTW_0262	ISFtu1	FTW_0262	269914..270225	FTW_0268	ISFtu1	FTW_0268	275503..276383	1	Inversion	6083		1767009	1760927	6083	99.49
275498	294509		ISFtu1	prepilin-type N-terminal cleavage/methylation domain protein	FTW_0268	ISFtu1	FTW_0268	275503..276383	FTW_0288				5	Inversion	19012		1708621	1689592	19030	99.73
294613	301504		prepilin-type N-terminal cleavage/methylation domain protein	putative drug transporter	FTW_0288	ISFtu1	FTW_0295	4K after	FTW_0298	ISFtu1	FTW_0295	3K before	0	Inversion	6892		1689605	1682671	6935	98.92
301739	306226		putative drug transporter	ISFtu1	FTW_0298				FTW_0303	ISFtu1	FTW_0303	305309..306189	5		4488		1682682	1678197	4486	99.6
305304	322495		ISFtu1	hypothetical protein	FTW_0303	ISFtu1	FTW_0303	305309..306189	FTW_0320	ISFtu1	FTW_0318	321578..322458	1		17192		1648773	1665985	17213	99.45
321573	335618		ISFtu1	ISFtu1	FTW_0318	ISFtu1	FTW_0318	321578..322458	FTW_0337	ISFtu1	FTW_0337	334732..335612	1	Inversion	14046	hypothetical protein (FTW_336) just before ISFtu1	1679119	1665062	14058	99.7
334679	408132		ISFtu1	ISFtu2	FTW_0337	ISFtu1	FTW_0337	334732..335612	FTW_0407	ISFtu2	FTW_0409	407360..408103	3		73454	ISFtu3 (FTW_0339) just after starting ISFtu1	1649711	1576237	73475	99.67
407265	426112		ISFtu2	ISFtu1	FTW_0409	ISFtu2	FTW_0409	407360..408103	FTW_0427	ISFtu1	FTW_0427	425713..426593	3	Inversion	18848		1517391	1498530	18862	99.79
425676	427831														2156		1476020	1478173	2154	99.58
428140	448492		putative methyltransferase	ISFtu1	FTW_0431				FTW_0454	ISFtu1	FTW_0454	448316..449196	5		20353		1478174	1498537	20364	99.73
448311	474776		ISFtu1	hypothetical membrane protein	FTW_0454	ISFtu1	FTW_0454	448316..449196	FTW_0489				5	Inversion	26466		1476942	1450474	26469	99.67
474774	550586	DR1	hypothetical membrane protein	5S ribosomal RNA	FTW_0489				FTW_2074				0	Inversion	75813		1450364	1374578	75787	99.72
570193	611125		hypothetical protein	ISFtu1	FTW_0574	ISFtu1	FTW_0575	570259..571139	FTW_0617	ISFtu1	FTW_0617	610239..611119	1		40933	4th "35K" region for age estimates	799170	840104	40935	99.79
610173	626266		ISFtu1	ISFtu2	FTW_0617	ISFtu1	FTW_0617	610239..611119	FTW_0634	ISFtu2	FTW_0634	625497..626240	3	Inversion	16094		1532613	1516527	16087	99.7
625402	637478		ISFtu2	hypothetical lipoprotein	FTW_0634	ISFtu2	FTW_0634	625497..626240	FTW_0649				6		12077		753170	765245	12076	99.51
637696	641723		hypothetical lipoprotein	hypothetical protein	FTW_0649				FTW_0653				0		4028		765151	769180	4030	99.38
641806	647335		utative efflux transporter of RND family, membrane fusion protein	hypothetical protein	FTW_0655				FTW_0664				0		5530		769172	774701	5530	99.86
647540	658746		tRNA-Ser	ISFtu1	FTW_2039				FTW_0676	ISFtu1	FTW_0676	657852..658732	5		11207		774692	785898	11207	99.79
657784	660657														2874		355058	352207	2852	97.88
657785	660657														2873		378840	381690	2851	97.88
657799	660657														2859		1283914	1286779	2866	96.92
661732	692941		tryptophan repressor binding protein	proton-dependent oligopeptide transport (POT) family protein	FTW_0683	ISFtu1	just previous		FTW_0711	ISFtu1	just after		0		31210		1283674	1252462	31213	99.67
692932	715401		proton-dependent oligopeptide transport (POT) family protein	ISFtu1	FTW_0711	ISFtu1	FTW_0713	693824..694704	FTW_0736	ISFtu1	FTW_0736	714515..715395	1		22470		1252283	1229838	22446	99.52
715659	740201	DR3	hypothetical protein	5S ribosomal RNA	FTW_0738	ISFtu1	just previous		FTW_2075	ISFtu2	FTW_0764	3K after	0	Inversion	24543		1331998	1307455	24544	99.78
743826	746971														3146		381348	384477	3130	99.14
746102	791507		ISFtu2	ISFtu1	FTW_767	ISFtu2	FTW_767	746197..746940	FTW_0811	ISFtu1	FTW_0811	790622..791502	3	Inversion	45406		1577104	1531662	45443	99.67
790585	792287														1703		930900	932601	1702	99.41
793439	855388		tRNA-Val	hypothetical protein	FTW_2059	ISFtu1	FTW_0811	3K prior	FTW_2103				0		61950		932599	994560	61962	99.76
856062	858284														2223		994560	996786	2227	99.42
858394	935868		hypothetical protein	ISFtu1	FTW_0894				FTW_0977	ISFtu1	FTW_0977	934922..935802	5		77475		996786	1074263	77478	99.75
934916	976416		ISFtu1	FAD linked oxidase	FTW_0977	ISFtu1	FTW_0977	934922..935802	FTW_1030				5	Inversion	41501		579263	537738	41526	99.63
976500	979502													Inversion	3003		537316	534357	2960	98.14
978551	1083226		ISFtu1	ISFtu2	FTW_1034	ISFtu1	FTW_1034	978617..979497	FTW_1142	ISFtu2	FTW_1142	1082457..1083200	3	Inversion	104676	AroA is penultimate gene	711588	606879	104710	99.68
1082356	1171679		ISFtu2	hypothetical protein	FTW_1142	ISFtu2	FTW_1142	1082457..1083200	FTW_1242				6		89324		1121418	1210748	89331	99.73
1171671	1190534		hypothetical protein	ISFtu1	FTW_1242				FTW_1258	ISFtu1	FTW_1258	1189588..1190468	5		18864		1211921	1230790	18870	99.75
1189582	1258699		ISFtu1	bile acid symporter family protein	FTW_1258	ISFtu1	FTW_1258	1189588..1190468	FTW_1336				5	Inversion	69118		931823	862659	69165	99.67
1258689	1282089		bile acid symporter family protein	ISFtu1	FTW_1336				FTW_1364	ISFtu1	FTW_1364	1281172..1282052	5	Inversion	23401		862552	839181	23372	99.63
1281163	1330082		ISFtu1	ISFtu2	FTW_1364	ISFtu1	FTW_1364	1281172..1282052	FTW_1421	ISFtu2	FTW_1421	1329313..1330056	3		48920		1073308	1122287	48980	99.5
1329213	1354480		ISFtu2	ISFtu2	FTW_1421	ISFtu2	FTW_1421	1329313..1330056	FTW_1448	ISFtu2	FTW_1448	1353708..1354451	2	Inversion	25268		607749	582480	25270	99.7
1354562	1359410		ISFtu1	ISFtu2	FTW_1451	ISFtu1	FTW_1451	1354599..1355479	FTW_1456	ISFtu2	FTW_1456	1358731..1359207	3		4849		578340	583188	4849	99.32
1358704	1361704													Inversion	3001		381848	378870	2979	97.97
1358744	1361704													Inversion	2961		352089	355027	2939	97.94
1358744	1361670													Inversion	2927		1286897	1283993	2905	97.92
1360782	1375919		ISFtu1	ISFtu1	FTW_1458	ISFtu1	FTW_1458	1360787..1361667	FTW_1474	ISFtu1	FTW_1474	1375002..1375882	1	Inversion	15138		800121	784966	15156	99.53
1375479	1414458		ISFtu1	ABC -2 type transporter	FTW_1474	ISFtu1	FTW_1474	1375002..1375882	FTW_1508	ISFtu2	FTW_1506	1413618..1414361	3		38980	2nd "35K" region for age estimates	1332324	1371320	38997	99.81
1413592	1431465		ISFtu2	chitinase family 18 protein	FTW_1506	ISFtu2	FTW_1506	1413618..1414361	FTW_2084	ISFtu1	FTW_1516	8K previous	6	Inversion	17874		754034	736136	17899	99.59
1431635	1442855		chitinase family 18 protein	glucokinase, ROK family	FTW_2084				FTW_2106				0	Inversion	11221		736164	724982	11183	99.49
1443768	1458165		rumA	ISFtu1	FTW_1538				FTW_1551	ISFtu1	FTW_1551	1457280..1458160	5	Inversion	14398		725034	710637	14398	99.81
1457214	1548207		ISFtu1	thrC	FTW_1551	ISFtu1	FTW_1551	1457280..1458160	FTW_1646				5	Inversion	90994		535308	444277	91032	99.71
1548198	1549740													Inversion	1543		444213	442671	1543	99.61
1549899	1608988		thrB	ISFtu2	FTW_1647				FTW_1692	ISFtu2	FTW_1692	1608146..1608889	6	Inversion	59090		442685	383604	59082	99.79
1608120	1609877													Inversion	1758		103870	102113	1758	99.49
1608982	1622468		ISFtu1	C4-dicarboxylate anaerobic carrier	FTW_1694	ISFtu1	FTW_1694	1608991..1609871	FTW_1709	ISFtu1	FTW_1713	2K after	5	Inversion	13487		363506	376989	13484	99.74
1622600	1624356														1757		376983	378737	1755	99.72
1625482	1628355														2874		352207	355058	2852	97.91
1625482	1628354													Inversion	2873		381690	378840	2851	97.91
1625482	1628340													Inversion	2859		1286779	1283914	2866	96.96
1625482	1628290													Inversion	2809		1286779	1283993	2787	97.87
1627402	1634539		ISFtu1	ISFtu1	FTW_1716	ISFtu1	FTW_1716	1627407..1628287	FTW_1723	ISFtu1	FTW_1723	1633654..1634534	1	Inversion	7138		364400	357261	7140	99.65
1633588	1636459													Inversion	2872		355056	352207	2850	97.91
1633588	1636459														2872		378841	381690	2850	97.91
1633601	1636459														2859		1283914	1286779	2866	96.96
1636450	1640737														4288		353927	358212	4286	99.51
1639786	1683039		ISFtu1	TPR (repeat) domain protein	FTW_1730	ISFtu1	FTW_1730	1639791..1640671	FTW_1792				5	Inversion	43254	3rd "35K" region	352091	308810	43282	99.73
1683039	1704176		TPR (repeat) domain protein	hypothetical protein	FTW_1792				FTW_1814	ISFtu1	FTW_1812	1703229..1704109	5	Inversion	21138		308630	287500	21131	99.73
1703224	1711983		ISFtu1	hypothetical membrane protein	FTW_1812	ISFtu1	FTW_1812	1703229..1704109	FTW_1821				5		8760		269365	278121	8757	99.7
1711976	1715858														3883		278188	282067	3880	99.69
1716238	1722137		hypothetical protein	ISFtu1	FTW_1826				FTW_1832	ISFtu1	FTW_1832	721738..1722306	5		5900		282067	287966	5900	99.81
1722130	1730767		ISFtu1	ISFtu1	FTW_1832	ISFtu1	FTW_1832	721738..1722306	FTW_1844	ISFtu1	FTW_1844	1729820..1730700	1		8638		234962	243590	8629	99.64
1729815	1747146		ISFtu1	ISFtu1	FTW_1844	ISFtu1	FTW_1844	729820..1730700	FTW_1863	ISFtu1	FTW_1863	1746747..1747315	1	Inversion	17332		260454	243124	17331	99.81
1747139	1757182		ISFtu1	ISFtu1	FTW_1863	ISFtu1	FTW_1863	1746747..1747315	FTW_1870	ISFtu1	FTW_1870	1756236..1757116	1		10044		260273	270316	10044	99.74
1756231	1805455		ISFtu1	hypothetical protein	FTW_1870	ISFtu1	FTW_1870	1756236..1757116	FTW_1922	ISFtu1	FTW_1920	1804509..1805389	1	Inversion	49225		235143	185925	49219	99.75
1804504	1820931		ISFtu1	hypothetical membrane protein	FTW_1920	ISFtu1	FTW_1920	1804509..1805389	FTW_1941	ISFtu1	FTW_1948	6K after	5	Inversion	16428		1761849	1745445	16405	99.61
1820918	1838907		hypothetical membrane protein	Putative thiopurine S-methyltransferase	FTW_1941	ISFtu1	FTW_1948	6K after	FTW_1959	ISFtu1	FTW_1948	3K before	0	Inversion	17990		1745410	1727424	17987	99.83
1838898	1857806		Putative thiopurine S-methyltransferase	ISFtu1	FTW_1959	ISFtu1	FTW_1948	3K before	FTW_1978	ISFtu1	FTW_1978	1857630..1858198	0	Inversion	18909		1727333	1708440	18894	99.52
1857799	1871166		ISFtu1	glycosyl transferase	FTW_1978	ISFtu1	FTW_1978	1857630..1858198	FTW_1996	ISFtu1	FTW_1994	1869322..1870062	1		13368		1832279	1845643	13365	99.72
1870700	1875793		ISFtu1	ISFtu1	FTW_1994	ISFtu1	FTW_1994	1870219..1871099	FTW_2002	ISFtu1	FTW_2002	1875394..1875962	1	Inversion	5094		8749	3589	5161	98.3
1875786	1884602		ISFtu1	hypothetical protein	FTW_2002	ISFtu1	FTW_2002	1875394..1875962	FTW_2012	ISFtu3	FTW_2013	immediately after	5		8817		1869554	1878375	8822	99.57
1884542	1898476		ISFtu3	Ribonuclease, Rne/Rng family	FTW_2013	ISFtu3	FTW_2013	1884728..1885407	FTW_2027				7		13935		1878914	1892819	13906	99.37
